# Supplementary material for: Polygenic prediction of educational attainment within and between families from genome-wide association analyses in 3 million individuals
Source: Nat Genet. 2022 Mar 31;54(4):437–49. doi: 10.1038/s41588-022-01016-z (PMC9005349; doi:10.1038/s41588-022-01016-z)
Supplement: Supplementary file 4 — Supplementary Tables 1–30. [file 41588_2022_1016_MOESM4_ESM.xlsx]

## Sheet: 1. Lead SNPs - Clumping
Supplementary Table 1. Association results for the 3,952 independent SNPs that reached genome-wide significance (P < 5×10-8) in the additive GWAS of EduYears
SNP	Chr	BP	Effect allele	Other allele	Effect allele frequency	Effect size	S.E.	P value	Hetero I2	Hetero P	N
rs9837520	3	49722356	A	G	0.2821	0.0295455	0.00117184	2.89e-140	30	0.01553	2990475
rs2624841	3	50198415	T	C	0.3383	-0.0264476	0.00110629	2.62e-126	20.8	0.06986	3035553
rs4583487	2	100837126	T	G	0.3961	0.0229768	0.00106986	2.58e-102	19.6	0.0815	3037499
rs9372734	6	98577689	T	C	0.4819	0.0219147	0.00104729	3.15e-97	30.5	0.009867	3036955
rs1334297	13	58335375	A	G	0.7407	0.0239964	0.00119412	8.08e-90	0	0.897	3.0367e+06
rs4557790	9	23349982	A	C	0.5537	0.0204899	0.00105491	4.879e-84	15.1	0.1504	3024163
rs61160187	5	60111579	A	G	0.6118	-0.019626	0.00107393	1.319e-74	18.9	0.09361	3.03616e+06
rs10733389	9	23378220	A	G	0.3804	-0.0194004	0.00108048	4.336e-72	0	0.8344	3022450
rs60814418	17	43850645	T	C	0.2242	-0.0226273	0.0012609	5.231e-72	43.5	0.0003008	3.00743e+06
rs34305371	1	72733610	A	G	0.0993	0.0314328	0.00175826	1.768e-71	20.3	0.08318	3007760
rs12089815	1	91189933	A	G	0.5396	0.0185277	0.0010501	1.141e-69	2.7	0.4148	3035786
rs12709690	18	35165852	T	C	0.3548	-0.0185836	0.00109364	9.282e-65	22	0.0558	3037499
rs11664320	18	50872623	T	C	0.5649	0.0175932	0.00105544	2.21e-62	4.2	0.3764	3037499
rs9787076	1	44141149	A	C	0.6711	-0.0183804	0.00111375	3.471e-61	0	0.965	3.0375e+06
rs370558872	17	44086726	T	C	0.7764	0.0233355	0.001452	4.033e-58	0	1	2272216
rs13135092	4	103198082	A	G	0.9129	0.0299025	0.00186124	4.441e-58	8.6	0.2819	3.01922e+06
rs3747631	1	204587569	C	G	0.2148	0.0204311	0.0012741	7.165e-58	2.7	0.4129	3037499
rs35761247	3	48623124	A	G	0.055	0.0361327	0.00230967	3.645e-55	7.2	0.3242	2999477
rs1689510	12	56396768	C	G	0.3272	0.0174406	0.00111523	3.98e-55	13.1	0.1818	3.0375e+06
rs62244884	3	71583383	A	G	0.4275	0.0165461	0.00105808	4.032e-55	5.1	0.3579	3.03524e+06
rs1455350	2	199497115	A	T	0.4866	-0.0160963	0.00104749	2.755e-53	1.4	0.445	3.03396e+06
rs34316	5	88015545	A	C	0.4285	0.0162889	0.00106395	6.577e-53	32.1	0.00672	3000071
rs11581447	1	72829683	A	C	0.1989	-0.019644	0.00131085	9.074e-51	2.7	0.4142	3.0375e+06
rs11774212	8	145686505	T	C	0.5107	0.0156703	0.00104855	1.695e-50	4.4	0.3762	3027053
rs2884364	2	161977647	A	G	0.3818	-0.0159498	0.00107703	1.286e-49	0	0.6545	3037499
rs11191193	10	103802408	A	G	0.6552	0.0162974	0.00110103	1.422e-49	0	0.8548	3036702
rs12897763	14	29638938	A	G	0.1911	0.019682	0.00133087	1.73e-49	0	0.5286	3037499
rs12464505	2	100876693	A	C	0.8034	0.0194138	0.0013166	3.306e-49	13.3	0.1778	3.0375e+06
rs75577466	5	60605507	C	G	0.1703	-0.0203659	0.00139259	1.954e-48	0	0.5061	3.03499e+06
rs7306755	12	123767929	A	G	0.2045	0.018958	0.00129783	2.509e-48	11.4	0.2174	3.03507e+06
rs6704768	2	233592501	A	G	0.5664	-0.0153293	0.00105609	9.672e-48	0	0.6872	3036158
rs4741600	9	1757753	T	C	0.3404	0.0158013	0.00110472	2.087e-46	0	0.4944	3035066
rs118134876	7	11500372	T	C	0.0611	-0.0310947	0.00218685	6.973e-46	8.8	0.2767	3031382
rs73141547	3	85657125	A	T	0.6554	-0.0156094	0.00110104	1.269e-45	22.2	0.05427	3037499
rs76076331	2	10977585	T	C	0.1299	0.0220599	0.00155748	1.539e-45	0	0.7181	3.03332e+06
rs78410329	16	730830	T	C	0.2242	0.01783	0.00125925	1.632e-45	21.2	0.07065	3.01531e+06
rs79581555	3	49738816	A	G	0.0508	-0.0341925	0.00241711	1.969e-45	0	0.8826	2952067
rs1043595	7	128410012	A	G	0.2735	0.0166252	0.00117629	2.357e-45	0.8	0.4576	3024960
rs6028084	20	59838105	T	C	0.6106	0.0151426	0.00107339	3.438e-45	0	0.5127	3035786
rs72829857	6	16966052	A	G	0.7527	-0.0170492	0.00121314	7.306e-45	1	0.4529	3.03579e+06
rs62260764	3	47990500	C	G	0.2569	-0.0168329	0.00120007	1.075e-44	0	0.5479	3.02496e+06
rs2275154	1	243433654	A	G	0.6708	0.015584	0.00111349	1.663e-44	17.1	0.1156	3037499
rs738988	22	34289025	A	G	0.7149	-0.0160469	0.00115902	1.355e-43	5.2	0.354	3037499
rs6414946	5	87729711	A	C	0.521	-0.0144843	0.00104757	1.756e-43	5.1	0.3558	3036702
rs12234936	8	30857668	T	C	0.419	-0.0145951	0.00106285	6.538e-43	5.5	0.3473	3.02416e+06
rs917294	1	44249485	A	G	0.2213	-0.0172	0.00126095	2.293e-42	2.4	0.4208	3.03524e+06
rs171697	5	103956516	C	G	0.6689	0.0151658	0.00111201	2.366e-42	0	0.7135	3036702
rs11688767	2	57988194	A	T	0.5107	-0.0142814	0.00104717	2.385e-42	29.7	0.01207	3035066
rs11772232	7	1856273	T	C	0.1681	0.019178	0.00140636	2.436e-42	0	0.4874	3.00684e+06
rs80026423	3	48734861	T	C	0.0587	-0.0303358	0.00224514	1.339e-41	0	0.675	2.98598e+06
rs12506222	4	67899250	T	C	0.4417	-0.0142283	0.00105369	1.503e-41	0	0.5768	3037499
rs7924036	10	65191645	T	G	0.5115	0.0141206	0.00104692	1.856e-41	0	0.4984	3036702
rs2491365	10	106536976	T	C	0.7297	0.0158832	0.00117835	2.075e-41	10.9	0.2265	3036702
rs2901785	1	174104743	A	G	0.4485	0.0141211	0.0010521	4.523e-41	20.5	0.0711	3037499
rs114597052	5	87885499	T	C	0.0912	0.0243489	0.00182329	1.12e-40	21.4	0.0697	3018322
rs72801843	16	53508802	A	T	0.3036	0.0151949	0.0011408	1.781e-40	20.6	0.07473	3022450
rs35319653	4	140903155	T	C	0.3396	0.0147005	0.0011049	2.163e-40	0	0.981	3.0375e+06
rs62262312	3	127145909	C	G	0.162	0.0188859	0.00142015	2.359e-40	0	0.9512	3.0375e+06
rs56194430	5	67824690	T	C	0.1669	-0.0186138	0.00140674	5.716e-40	0	0.5879	3022450
rs7788620	7	2196349	A	G	0.7807	0.0166986	0.00126459	8.272e-40	18	0.1018	3.0375e+06
rs12699131	7	71751316	A	G	0.4729	0.0138205	0.00104805	1.045e-39	13	0.1849	3037499
rs72819174	2	100728256	A	G	0.0843	-0.0248932	0.00189006	1.291e-39	0	0.7018	3.01585e+06
rs7045411	9	14145058	A	G	0.8494	0.0192529	0.00146319	1.52e-39	6.3	0.3289	3.0367e+06
rs10189857	2	60713235	A	G	0.5701	0.0137772	0.00105695	7.74e-39	16	0.1317	3037499
rs7603132	2	4951548	A	G	0.1897	0.0172902	0.00133623	2.702e-38	6.4	0.3283	3.03017e+06
rs27222	5	59752602	T	C	0.3569	-0.0141081	0.00109234	3.674e-38	2.5	0.4193	3036702
rs3095075	4	3253183	A	G	0.5548	-0.0136006	0.0010533	3.812e-38	29.9	0.01206	3.0349e+06
rs9789595	2	107539301	T	C	0.6081	0.013768	0.00107186	9.162e-38	0	0.7147	3.0375e+06
rs13010288	2	51824512	T	G	0.1276	0.020104	0.00156844	1.298e-37	24.8	0.03502	3.03695e+06
rs12208753	6	98248413	A	G	0.5176	0.0133814	0.00104962	3.167e-37	20.4	0.0749	3.02325e+06
rs7150195	14	69740483	T	G	0.3758	0.0136491	0.00108067	1.439e-36	0	0.7856	3035786
rs56409354	1	41772971	A	G	0.2182	-0.0159882	0.00126688	1.639e-36	9.7	0.2511	3.0375e+06
rs61867294	10	106569207	A	G	0.8005	-0.0165077	0.0013099	2.048e-36	26.8	0.02413	3.03499e+06
rs56016333	7	104596248	T	C	0.6488	-0.0138325	0.00110284	4.38e-36	0	0.6285	3.00087e+06
rs9461242	6	26314619	T	C	0.3655	-0.013624	0.00108656	4.606e-36	22.5	0.05199	3037499
rs73208982	4	5213120	C	G	0.6626	-0.0138726	0.00110666	4.749e-36	31.7	0.006861	3037499
rs329120	5	133861756	T	C	0.4245	0.0132651	0.00105878	5.213e-36	0	0.7837	3036702
rs4850810	2	193754771	T	G	0.5292	-0.0131458	0.00105089	6.678e-36	16	0.135	3.02253e+06
rs1866710	11	12875312	A	G	0.2828	-0.0144898	0.00116186	1.069e-35	9.7	0.2521	3037499
rs62140599	2	51017478	A	T	0.7842	0.0158461	0.00127196	1.261e-35	7.7	0.2964	3037499
rs12069733	1	43941508	A	G	0.3666	-0.0135232	0.00108617	1.392e-35	7.8	0.2945	3035786
rs3783006	13	99111209	C	G	0.4488	0.0130873	0.00105247	1.688e-35	17.7	0.1091	3034989
rs9956721	18	22621869	A	T	0.585	-0.0132024	0.00106226	1.82e-35	8.9	0.2712	3.03579e+06
rs12962980	18	36915043	C	G	0.1822	0.0168181	0.00135555	2.396e-35	24.6	0.03535	3.0375e+06
rs660010	18	53310969	C	G	0.1408	0.0186287	0.0015044	3.244e-35	0	0.8497	3.0375e+06
rs62172117	2	144168667	A	G	0.3525	0.0135597	0.00109525	3.349e-35	20.7	0.06907	3.0375e+06
rs4467547	4	21945933	T	G	0.4053	0.0132237	0.00106831	3.439e-35	8.7	0.2768	3.02325e+06
rs2630767	5	176870700	T	C	0.4413	0.013004	0.00105498	6.555e-35	14.1	0.1701	3.03066e+06
rs7032484	9	124617919	A	G	0.566	0.0130126	0.00105588	6.755e-35	0	0.6752	3.0367e+06
rs35088367	2	100967511	T	C	0.0384	0.0337813	0.00274371	7.812e-35	8.7	0.2932	2.99183e+06
rs4788080	16	28558081	T	C	0.3595	-0.0133895	0.00109059	1.203e-34	45	3.937e-05	3036702
rs717997	12	84133974	A	G	0.4176	0.0129679	0.00106141	2.492e-34	1.1	0.4509	3035242
rs9393415	6	23447436	T	C	0.6909	0.0138342	0.0011326	2.603e-34	12.9	0.1872	3035786
rs6960056	7	92673154	A	G	0.4397	0.0128551	0.00105452	3.503e-34	15.4	0.1432	3.03567e+06
rs11576565	1	72114787	A	G	0.488	0.0127578	0.0010474	3.965e-34	0	0.52	3034091
rs2295230	6	153365100	A	C	0.7037	0.0139889	0.00115118	5.628e-34	0	0.7709	3009771
rs2570492	2	104447905	A	G	0.3964	0.012994	0.00106972	5.948e-34	20.1	0.07558	3037499
rs71541912	2	60670216	A	T	0.917	-0.0230121	0.00189772	7.687e-34	0	0.679	3.03409e+06
rs7356921	6	152223003	T	C	0.241	-0.0148186	0.00122344	9.091e-34	5.2	0.3541	3.0375e+06
rs7236339	18	77579773	A	G	0.2174	-0.0153102	0.00126874	1.569e-33	0	0.9341	3036670
rs12345352	9	23378254	C	G	0.9219	-0.0235062	0.00195724	3.15e-33	0	0.603	3.0152e+06
rs6930903	6	28981244	A	G	0.7493	0.015874	0.00132543	4.726e-33	26.1	0.04326	2520096
rs4588749	7	3363992	A	G	0.4464	0.0125645	0.00105257	7.59e-33	0	0.8418	3037499
rs9267576	6	31812038	T	G	0.1366	0.018157	0.00152404	1.003e-32	24.1	0.03974	3035880
rs9635366	15	65804986	A	G	0.183	0.016096	0.0013575	1.978e-32	11.6	0.2169	3.01847e+06
rs72671456	14	29662737	A	G	0.1399	-0.0178846	0.00150844	1.997e-32	0.3	0.4713	3.0375e+06
rs8020023	14	26981079	A	G	0.2379	0.0144509	0.00122888	6.336e-32	0	0.6952	3.0375e+06
rs14184	1	110047110	C	G	0.7007	-0.0134303	0.00114292	6.957e-32	12.6	0.1938	3.03579e+06
rs7570799	2	58577350	A	G	0.189	-0.0156682	0.00133663	9.794e-32	0	0.7194	3.03696e+06
rs17049712	2	58961136	T	C	0.2966	-0.0134261	0.00114558	1.007e-31	34.1	0.003408	3037499
rs10874759	1	93630172	A	G	0.655	0.0128936	0.00110073	1.082e-31	19.6	0.08201	3.0375e+06
rs3731769	2	162107295	T	G	0.6965	-0.0132905	0.00113808	1.645e-31	0.8	0.4597	3037499
rs28396876	2	144487090	A	G	0.6169	-0.0125336	0.00107634	2.449e-31	6.3	0.3289	3.0375e+06
rs4725065	7	8109522	A	G	0.4896	-0.0121832	0.00104673	2.613e-31	0	0.6732	3.0375e+06
rs737945	22	30202774	C	G	0.4466	-0.0122237	0.00105253	3.525e-31	18.9	0.09005	3037499
rs28458909	9	140257189	T	C	0.1235	-0.0190198	0.00164419	5.978e-31	0	0.5119	2841971
rs111493473	7	100049742	A	G	0.8025	0.0151725	0.00131434	7.895e-31	0	0.5709	3.0375e+06
rs8058137	16	51190580	A	G	0.7827	0.0146556	0.00127033	8.608e-31	0	0.7842	3.03009e+06
rs184654	11	72364405	C	G	0.8416	0.016505	0.00143352	1.129e-30	0	0.8893	3.03579e+06
rs17565975	11	111586950	A	G	0.5529	-0.0121073	0.00105241	1.25e-30	0	0.971	3037499
rs9411336	9	134901901	T	C	0.3234	-0.0128496	0.00111875	1.559e-30	5.4	0.3492	3036702
rs9267673	6	31883679	T	C	0.0902	-0.0209133	0.00182859	2.732e-30	0	0.7333	3030783
rs11614957	12	195309	A	G	0.4423	0.0120583	0.00105455	2.822e-30	15.5	0.1449	3031734
rs362307	4	3241845	T	C	0.0744	-0.0228122	0.00200059	4.04e-30	17	0.1273	3.01737e+06
rs4378243	1	98395881	T	G	0.8392	0.0162224	0.00142441	4.747e-30	7.7	0.2955	3037499
rs6782698	3	175673379	A	G	0.7537	0.0138302	0.00121445	4.805e-30	18.5	0.0959	3.0375e+06
rs1167796	7	75173180	A	G	0.4253	0.0120302	0.00105963	7.132e-30	0	0.5947	3030342
rs1440980	11	76495076	T	C	0.2287	0.0141491	0.00124875	9.245e-30	14.9	0.1548	3.02344e+06
rs7522356	1	77951460	T	G	0.4429	0.0119283	0.0010534	1.006e-29	18.3	0.09818	3037499
rs3763317	6	32376788	T	C	0.4487	-0.0120665	0.00106648	1.113e-29	6.8	0.3326	2.95591e+06
rs114468556	5	92870246	A	T	0.0427	0.0294941	0.00260857	1.22e-29	5.8	0.3515	2.98992e+06
rs3943933	5	63020327	A	T	0.4884	-0.0118128	0.00104693	1.582e-29	0	0.5392	3.0367e+06
rs17522122	14	33302882	T	G	0.4767	-0.0118007	0.00104866	2.238e-29	0.3	0.4693	3031603
rs2974337	8	42390873	T	C	0.4942	0.0118039	0.0010496	2.416e-29	37.5	0.001441	3020017
rs28451864	8	87679777	A	T	0.5502	0.0118223	0.00105196	2.633e-29	26.5	0.02515	3.0367e+06
rs74181253	2	57944590	A	T	0.4524	-0.0136536	0.00121549	2.8e-29	0	1	2272216
rs10496091	2	61482261	A	G	0.2803	-0.0130629	0.001165	3.532e-29	9.9	0.2471	3037499
rs2050256	1	32204683	A	G	0.8284	0.0155544	0.0013897	4.421e-29	24.9	0.03711	3.0293e+06
rs13140733	4	2920937	A	G	0.25	-0.0135542	0.00121159	4.704e-29	0	0.5128	3021552
rs35733856	5	30830597	A	G	0.5961	-0.0118819	0.00106683	8.256e-29	0	0.6983	3034989
rs7093470	10	104670868	A	C	0.7875	0.0143178	0.00128706	9.534e-29	0	0.6976	3000071
rs10984444	9	121980347	A	C	0.5076	-0.0116381	0.00104677	1.02e-28	0	0.7455	3.0367e+06
rs1329125	1	234740880	T	C	0.3254	-0.0124262	0.00111796	1.059e-28	16	0.137	3.03127e+06
rs72845696	10	104187404	T	C	0.2187	0.0140492	0.00126601	1.291e-28	0	0.4956	3036702
rs55897719	2	212590841	A	C	0.3055	-0.0126672	0.00114572	2.042e-28	28.6	0.01761	2986072
rs67040074	2	229017414	T	C	0.3451	-0.0121597	0.00110097	2.33e-28	0	0.7686	3035786
rs2631535	17	50396092	A	G	0.3289	0.0122965	0.00111375	2.438e-28	0	0.7175	3037499
rs7040995	9	92226172	C	G	0.532	0.011559	0.00104879	3.005e-28	0	0.6462	3036702
rs2293445	12	49398862	A	G	0.384	0.0118545	0.00107621	3.226e-28	4.8	0.3633	3035553
rs62543169	9	73069133	T	C	0.4276	-0.0116492	0.00105779	3.33e-28	0	0.8912	3036702
rs35124980	3	50199330	A	G	0.0703	0.0225924	0.00205902	5.187e-28	0	0.6673	3.00137e+06
rs17881016	10	133729181	A	G	0.739	-0.0131417	0.00119787	5.273e-28	30.9	0.01163	3004923
rs7668960	4	172448875	T	C	0.1548	0.015867	0.0014466	5.423e-28	0	0.4972	3.0375e+06
rs1267488	6	14719994	A	G	0.8202	-0.0149462	0.0013637	5.968e-28	21.3	0.06841	3032440
rs34488670	15	47684936	T	C	0.7882	0.0140229	0.00128082	6.793e-28	23.6	0.04385	3.0367e+06
rs3098650	2	164381648	C	G	0.6237	0.0118136	0.00108018	7.71e-28	19.7	0.08192	3036955
rs9388490	6	126704795	T	C	0.4488	0.0115001	0.00105233	8.432e-28	0	0.8094	3035786
rs12126231	1	184698816	A	G	0.6159	0.0117433	0.00107581	9.701e-28	0	0.9246	3037499
rs1452366	4	82252467	T	G	0.3518	-0.0119117	0.00109575	1.583e-27	0	0.6021	3037499
rs2764684	1	58537919	T	C	0.8279	0.0150109	0.00138678	2.639e-27	11.2	0.2206	3.03507e+06
rs17248751	16	61579618	A	G	0.7846	-0.0137524	0.00127334	3.424e-27	0	0.8737	3.03499e+06
rs960740	4	35459174	A	T	0.491	-0.0112865	0.00104668	4.122e-27	29.9	0.01116	3037499
rs2026037	9	23762529	T	C	0.8408	0.015448	0.00143384	4.557e-27	0	0.478	3.02208e+06
rs10887465	10	87016897	A	C	0.2658	0.0127558	0.00118463	4.909e-27	0	0.7708	3.0367e+06
rs11157931	14	23403193	A	C	0.3923	-0.0115194	0.00107166	5.976e-27	6.5	0.3232	3037499
rs16993330	22	34343697	A	C	0.0587	-0.0239806	0.00223126	6.064e-27	0	0.5069	3023247
rs7670522	4	106160365	A	C	0.4727	0.0126785	0.00117966	6.068e-27	10.5	0.2353	2.39762e+06
rs12273435	11	133825855	A	G	0.201	-0.0140853	0.00131066	6.111e-27	0	0.495	3.01454e+06
rs2309723	2	100346964	T	C	0.45	-0.0112722	0.00105178	8.457e-27	0	0.5494	3.0375e+06
rs7632819	3	108071811	A	G	0.755	-0.0130068	0.00121662	1.126e-26	0	0.6715	3.0375e+06
rs975303	6	19028788	A	G	0.8265	-0.0147672	0.00138179	1.17e-26	3.9	0.3841	3.0375e+06
rs12468040	2	44854981	T	G	0.3774	0.0115338	0.00107946	1.196e-26	20.4	0.07205	3037499
rs3731507	3	48222353	T	C	0.0438	0.0275792	0.00258907	1.708e-26	11.8	0.2581	2.9623e+06
rs63303162	4	176641242	A	G	0.5593	0.0112215	0.00105437	1.888e-26	0	0.4835	3035066
rs78280128	4	106264781	A	G	0.9143	-0.0198859	0.00186929	1.982e-26	0	0.7239	3.0375e+06
rs12128772	1	96176709	A	G	0.4975	-0.0111154	0.00104661	2.404e-26	10.6	0.234	3.03696e+06
rs1464018	3	103298871	T	C	0.2106	-0.0136104	0.00128332	2.812e-26	0	0.5588	3.0375e+06
rs36142021	6	119159482	T	C	0.3024	-0.0120691	0.00113957	3.274e-26	0	0.9714	3.03579e+06
rs111821073	9	99084793	T	C	0.1544	0.0153285	0.0014519	4.701e-26	0	0.6034	3.02173e+06
rs2167763	5	93257240	A	G	0.6867	0.0119122	0.0011298	5.431e-26	0	0.6433	3028373
rs10992836	9	96422420	T	C	0.3407	-0.0116387	0.00110418	5.62e-26	19.6	0.08342	3.0367e+06
rs2160514	12	16756508	A	C	0.5614	-0.0111099	0.00105449	5.901e-26	6.8	0.3163	3037499
rs12155540	8	93206092	T	C	0.3295	0.0117212	0.00111398	6.826e-26	10	0.2483	3033433
rs7026972	9	111750523	T	C	0.6439	-0.0114958	0.00109288	7.083e-26	0	0.8662	3036702
rs11081529	18	75902735	T	C	0.7213	0.0122793	0.00116737	7.097e-26	13.6	0.1742	3035786
rs28588750	7	133629138	A	G	0.6402	0.0114613	0.00109024	7.584e-26	0	0.6178	3.0375e+06
rs7810903	7	11904138	A	C	0.306	0.0119349	0.00113546	7.663e-26	0	0.7717	3037499
rs7187692	16	72017495	C	G	0.5196	0.0110108	0.00104754	7.709e-26	1.5	0.4432	3.03616e+06
rs7911488	10	105154089	A	G	0.6723	-0.011714	0.00111493	8.076e-26	24.9	0.03445	3036702
rs71658797	1	77967507	A	T	0.1116	-0.0174527	0.00166226	8.72e-26	18.7	0.09471	3035786
rs9297016	6	16663101	A	G	0.3986	0.0112169	0.00106881	9.131e-26	21.7	0.06002	3036955
rs28661002	9	126335211	T	C	0.757	0.0127997	0.00122016	9.561e-26	0	0.5907	3.0367e+06
rs17503473	5	120102553	T	C	0.6977	0.0119359	0.0011395	1.129e-25	0	0.681	3036702
rs55900829	4	35514712	A	T	0.5097	0.0126745	0.0012102	1.146e-25	0	1	2272216
rs4691601	4	160599341	A	T	0.4618	-0.0109727	0.00104957	1.398e-25	3.6	0.3915	3.0375e+06
rs7304399	12	14645350	A	G	0.4606	0.0109316	0.00104977	2.156e-25	10.5	0.2351	3.0375e+06
rs1493159	4	28719509	T	C	0.8453	0.0150309	0.00144698	2.828e-25	17.2	0.1135	3.0375e+06
rs12124493	1	98765641	A	G	0.313	-0.0117305	0.00113129	3.425e-25	0	0.7937	3.02198e+06
rs2304282	8	142229543	A	G	0.4148	0.011001	0.00106252	4.037e-25	0	0.6375	3034756
rs4553692	18	38040163	A	G	0.3714	0.0112065	0.00108294	4.247e-25	0	0.9622	3037499
rs7652260	3	50571585	C	G	0.8408	0.0148044	0.00143105	4.406e-25	0	0.5054	3.03384e+06
rs72890842	2	172843278	T	G	0.7563	0.0125993	0.00121881	4.761e-25	0.2	0.4727	3.0375e+06
rs6794114	3	82546836	A	T	0.6665	-0.0114566	0.00110985	5.567e-25	0	0.5628	3.0375e+06
rs8044562	16	82876486	A	G	0.2846	-0.0119271	0.00115978	8.335e-25	0	0.873	3036702
rs10468056	15	73377122	T	G	0.3464	0.0113666	0.00110662	9.5e-25	13.3	0.1828	2999527
rs28381527	6	88369032	A	G	0.0784	-0.0199902	0.00194663	9.736e-25	5.2	0.3547	3.0375e+06
rs9540731	13	66949370	T	C	0.5052	0.0107463	0.0010467	9.927e-25	0	0.9158	3036702
rs55975662	3	180872919	A	G	0.8566	0.0153152	0.00149296	1.086e-24	0	0.9922	3.0375e+06
rs872602	3	185826028	A	G	0.2405	-0.012586	0.00122719	1.113e-24	8.2	0.2871	3023247
rs1483148	2	142319770	T	G	0.7312	0.0120892	0.00118026	1.28e-24	0	0.7986	3.0375e+06
rs1058790	1	8413839	A	G	0.8205	-0.0139612	0.00136396	1.373e-24	1	0.4528	3.03524e+06
rs117070316	7	127668769	T	G	0.032	0.0350656	0.00342604	1.386e-24	0	0.5103	2287336
rs1738050	1	44707295	C	G	0.6159	-0.0110034	0.00107581	1.488e-24	24.5	0.03581	3037499
rs2364543	1	41833089	T	G	0.6077	0.0109935	0.00107893	2.215e-24	28.2	0.01856	2.99672e+06
rs9467804	6	26583129	T	C	0.4764	-0.0106716	0.00104797	2.364e-24	9.1	0.2652	3035786
rs4283969	7	137071327	T	G	0.6436	0.011122	0.00109253	2.444e-24	0	0.517	3037499
rs10745307	1	110580215	A	G	0.5474	-0.0106863	0.00105134	2.849e-24	13.9	0.1699	3.03696e+06
rs10927053	1	243811321	A	T	0.8944	-0.0173138	0.00170428	3.022e-24	0	0.725	3.03153e+06
rs42210	5	166408788	C	G	0.7123	-0.0117682	0.00115875	3.129e-24	0	0.5203	3022450
rs10063055	5	140990108	T	C	0.2371	-0.0124918	0.00123047	3.257e-24	11.8	0.2099	3036702
rs73117392	3	70002020	T	C	0.9437	-0.0231174	0.00227921	3.556e-24	41.3	0.0004175	3.01322e+06
rs75687828	16	89618876	A	G	0.0852	0.0191221	0.00188747	4.036e-24	22.9	0.06678	2.99514e+06
rs12055782	6	128312033	A	G	0.7179	-0.0117761	0.00116273	4.154e-24	3.8	0.3869	3.0375e+06
rs12617656	2	162851147	T	C	0.6754	-0.0129625	0.00127986	4.164e-24	10	0.2448	2315814
rs4076457	15	78007213	T	C	0.2514	0.0122215	0.00120753	4.468e-24	0	0.5533	3.03061e+06
rs6713695	2	215393529	A	G	0.4684	-0.0105975	0.0010486	5.175e-24	0	0.996	3037499
rs11773992	8	12667804	C	G	0.1783	-0.0138016	0.00136722	5.842e-24	0	0.6395	3.0367e+06
rs4142949	1	74572255	A	C	0.5269	0.0105629	0.00104832	7.056e-24	0	0.8292	3.03579e+06
rs56133711	11	27723334	A	G	0.2461	-0.0122384	0.00121479	7.162e-24	13.8	0.1686	3.0375e+06
rs77580539	3	50127445	T	C	0.0494	-0.0244421	0.00242725	7.48e-24	0	0.6784	3.00598e+06
rs1866823	8	57436577	A	G	0.5413	0.0105762	0.00105109	8.099e-24	0	0.8133	3031738
rs2279574	12	89745477	A	C	0.5354	0.0105526	0.00104923	8.532e-24	0	0.5323	3036955
rs1564760	3	47582724	A	C	0.6831	0.0113315	0.00112764	9.305e-24	2.3	0.4239	3021319
rs12807135	11	115053508	C	G	0.5126	-0.0105218	0.00104713	9.362e-24	0	0.5145	3035786
rs13159124	5	3422780	A	G	0.6795	-0.0112665	0.00112212	1.012e-23	17.8	0.1095	3032809
rs12453010	17	50316131	T	C	0.3943	-0.010742	0.00107071	1.095e-23	9.4	0.2569	3037499
rs4798783	18	9174885	A	G	0.7072	-0.0115204	0.00114989	1.26e-23	0	0.7145	3037499
rs10765789	11	95839543	A	G	0.3827	0.0107781	0.00107655	1.349e-23	39	0.0005974	3037499
rs4818226	21	42633065	A	G	0.3202	0.0112177	0.00112168	1.507e-23	0	0.5671	3036702
rs62439683	7	21406125	A	C	0.2506	-0.0120726	0.00120744	1.55e-23	2	0.429	3037499
rs4876775	8	118944974	A	G	0.3152	-0.0112554	0.0011264	1.648e-23	0	0.8558	3.0367e+06
rs12937411	17	34950239	T	C	0.4094	0.0106351	0.00106441	1.655e-23	0	0.5197	3035880
rs12764593	10	107491895	C	G	0.0611	0.021906	0.00219297	1.703e-23	0	0.7291	3.0145e+06
rs72886472	18	36659093	T	C	0.7344	0.0118257	0.00118476	1.841e-23	21.3	0.06335	3.0375e+06
rs28807201	21	20044236	T	C	0.6998	-0.0113948	0.0011424	1.966e-23	0	0.9504	3.03335e+06
rs68140214	2	237078557	A	G	0.1743	-0.0137907	0.00138271	1.994e-23	0.2	0.4718	3.02245e+06
rs11876620	18	52737309	T	C	0.0967	0.0176524	0.00177071	2.08e-23	0	0.4811	3.03659e+06
rs72813988	2	58842908	A	C	0.2092	0.0128249	0.00128647	2.081e-23	5.9	0.3363	3037499
rs2303083	16	24835168	A	G	0.1889	0.0133282	0.00133695	2.084e-23	5.7	0.3434	3036702
rs11243852	9	135508738	T	C	0.2381	0.0122412	0.00122868	2.212e-23	14.6	0.1569	3.0367e+06
rs165633	22	29880773	A	G	0.7668	-0.012333	0.00123809	2.248e-23	8.6	0.2781	3.03409e+06
rs17563464	5	26913774	A	C	0.2189	-0.0126827	0.00127379	2.354e-23	22.3	0.06996	2.99772e+06
rs406413	5	113898581	A	T	0.7867	0.01271	0.00127752	2.546e-23	26.7	0.02376	3036702
rs6570660	6	145230852	T	C	0.2688	-0.0117374	0.0011806	2.725e-23	15.8	0.1358	3.03579e+06
rs4127499	11	122176383	A	G	0.345	0.0109595	0.00110304	2.902e-23	12.1	0.2068	3024832
rs590013	1	29155738	T	C	0.6719	0.011071	0.00111444	2.962e-23	0	0.6673	3037499
rs10240905	7	32263069	T	C	0.3661	-0.0107869	0.00108618	3.046e-23	30.8	0.008686	3037499
rs12637456	3	123744663	A	T	0.2833	-0.0115279	0.00116134	3.204e-23	0	0.8058	3.03695e+06
rs1904823	4	170956772	T	C	0.2492	-0.012007	0.0012097	3.233e-23	0	0.5288	3.0375e+06
rs2618039	1	112324111	A	T	0.6105	0.0106432	0.00107314	3.489e-23	0	0.7998	3036955
rs933830	4	68019294	A	C	0.7594	0.0121399	0.00122413	3.503e-23	0	0.5003	3037499
rs2431023	15	57553832	A	T	0.4166	0.0105272	0.00106152	3.515e-23	7.8	0.2952	3.0367e+06
rs144336753	8	143356114	A	G	0.0176	0.0395657	0.00399182	3.708e-23	2.3	0.4257	3.01854e+06
rs10734924	12	123018894	T	G	0.2622	-0.0117612	0.00118967	4.798e-23	20.1	0.07586	3.0375e+06
rs56081191	6	98557732	A	G	0.0807	0.0191742	0.00194088	5.137e-23	0	0.8745	2.97585e+06
rs9915323	17	37770481	A	T	0.2934	-0.0113425	0.0011493	5.671e-23	5.2	0.3542	3.03695e+06
rs13254311	8	4800482	A	G	0.6753	0.0110242	0.00111775	6.029e-23	0	0.532	3035786
rs62379379	5	141082015	T	G	0.0741	-0.0197545	0.00200293	6.031e-23	29.7	0.01424	3.02154e+06
rs1865407	5	136517761	A	G	0.1296	-0.0153677	0.00155814	6.044e-23	17.9	0.1043	3.0367e+06
rs76878669	11	66092567	C	G	0.7581	0.01212	0.00122972	6.48e-23	15.3	0.1457	2.99892e+06
rs912609	13	31788335	T	G	0.2251	0.0123495	0.00125321	6.574e-23	3	0.4065	3.03579e+06
rs1291865	10	11082192	T	G	0.5105	-0.0103137	0.00104703	6.829e-23	7	0.3117	3035786
rs7679853	4	30908922	A	G	0.3359	-0.0109153	0.00110819	6.87e-23	0	0.6373	3035786
rs58694847	14	84916511	C	G	0.2595	-0.0117414	0.00119366	7.843e-23	32.3	0.005842	3.0375e+06
rs966221	5	59502520	A	G	0.4083	-0.010463	0.0010647	8.587e-23	15.8	0.1365	3036702
rs660549	12	121300988	T	C	0.5742	-0.0103944	0.00105822	8.985e-23	24.2	0.03776	3037499
rs12170452	22	40019773	A	G	0.4445	0.0103416	0.00105301	9.161e-23	14.7	0.1533	3037499
rs799443	7	44769013	A	T	0.6654	-0.0109125	0.00111131	9.302e-23	9.3	0.2655	3024529
rs11733439	4	30534692	A	G	0.7881	-0.0125582	0.00128043	1.041e-22	0	0.8931	3.0375e+06
rs12676597	8	9332605	T	C	0.3652	0.0106621	0.0010872	1.049e-22	20.2	0.07699	3034989
rs997467	2	199182704	T	C	0.433	0.0103594	0.00105633	1.051e-22	23.8	0.04226	3.03579e+06
rs10278242	7	2323019	C	G	0.6541	-0.0107993	0.00110205	1.133e-22	0	0.5216	3026498
rs12131823	1	235554749	A	G	0.5374	0.0103049	0.00105201	1.182e-22	1.2	0.4495	3.0227e+06
rs11100308	4	140769923	T	G	0.675	-0.0109405	0.00111717	1.202e-22	10.5	0.2353	3.0375e+06
rs13392115	2	101130820	C	G	0.828	-0.0135656	0.00138654	1.325e-22	3.5	0.3946	3.0375e+06
rs72717150	14	57314430	A	G	0.0747	-0.0194229	0.00199026	1.683e-22	0	0.8941	3037499
rs6978112	7	1966841	T	C	0.4068	-0.0103878	0.00106596	1.94e-22	0	0.7883	3.03303e+06
rs1464297	2	140653749	T	C	0.6515	-0.0106953	0.00109813	2.052e-22	0	0.9888	3037499
rs9922788	16	12243932	A	G	0.4337	0.0102792	0.00105583	2.121e-22	15.9	0.1337	3.0375e+06
rs7430651	3	116582186	T	C	0.2866	-0.0112607	0.0011572	2.217e-22	4.5	0.3703	3037499
rs6852084	4	147803578	A	C	0.6172	-0.0104754	0.0010765	2.228e-22	5.4	0.35	3037499
rs1517480	2	226281992	T	G	0.1985	0.0127472	0.00131184	2.544e-22	4.1	0.3797	3.0375e+06
rs7601892	2	100789490	A	G	0.3819	0.0104501	0.00107698	2.928e-22	30.3	0.01002	3037499
rs17742342	2	148633936	A	C	0.799	-0.0126672	0.00130569	2.973e-22	0	0.7872	3037499
rs2610990	4	18008232	A	G	0.2583	0.0115793	0.00119546	3.461e-22	0	0.9205	3.0375e+06
rs11690035	2	145603306	T	C	0.0742	-0.019325	0.00199642	3.664e-22	27.3	0.0202	3.0375e+06
rs77584294	1	75541089	A	C	0.0399	0.0259131	0.0026783	3.857e-22	9.4	0.2678	3026442
rs705240	3	118457615	T	C	0.1853	-0.0130133	0.0013475	4.559e-22	14.6	0.1582	3033966
rs55633081	7	49863017	A	T	0.744	0.0115742	0.00119896	4.748e-22	17.6	0.1084	3.0375e+06
rs11599424	10	3993417	A	T	0.3793	0.0104771	0.00108558	4.856e-22	0	0.4777	2.99746e+06
rs73457936	9	23233667	A	G	0.917	0.0182976	0.00189773	5.304e-22	18.6	0.1	3.03408e+06
rs9599352	13	69493548	A	G	0.4683	-0.0101096	0.00104885	5.479e-22	7.1	0.3117	3.03616e+06
rs117005905	6	114218608	T	C	0.119	0.0155759	0.00161649	5.633e-22	0	0.6194	3.03579e+06
rs6450476	5	57771087	A	G	0.2909	-0.0110999	0.00115224	5.777e-22	3.2	0.4013	3036702
rs4805761	19	32951800	A	G	0.1567	-0.0139463	0.00144818	5.971e-22	5	0.3598	3.00087e+06
rs801742	11	65914766	A	C	0.3485	0.0105727	0.00109813	6.092e-22	19.2	0.08582	3.0375e+06
rs12133735	1	204556836	T	G	0.6549	0.0105919	0.00110066	6.374e-22	7.9	0.2924	3037499
rs12957463	18	37412228	A	G	0.7956	0.0125225	0.00130138	6.424e-22	0	0.5724	3019668
rs11209771	1	71817309	A	G	0.7876	-0.0123318	0.00128198	6.623e-22	0	0.5342	3.02496e+06
rs596160	11	121982707	A	G	0.4223	-0.0101737	0.00105968	7.94e-22	6.6	0.3216	3.03579e+06
rs3895736	3	48658467	A	C	0.1738	0.0132873	0.00138409	8.011e-22	15.2	0.1503	3023265
rs10496632	2	125014321	C	G	0.2838	0.0111374	0.00116062	8.3e-22	7.7	0.297	3.0375e+06
rs74710412	16	62086038	A	G	0.1592	0.0138389	0.00144295	8.744e-22	32.5	0.007368	2.98401e+06
rs9985296	3	36889621	T	C	0.3825	-0.0103135	0.00107676	9.856e-22	9.4	0.2591	3.03696e+06
rs12613500	2	180928465	C	G	0.4274	0.0101295	0.00105772	1e-21	27.8	0.01807	3.0375e+06
rs4726070	7	151328218	A	G	0.5979	0.0102141	0.00106716	1.054e-21	7.6	0.2986	3037499
rs6681024	1	243741246	T	C	0.8637	0.0145859	0.00152566	1.175e-21	0	0.5185	3.03507e+06
rs80171383	11	46084677	A	G	0.1355	0.0146151	0.00152883	1.182e-21	6.1	0.3322	3.0375e+06
rs11789013	9	109677417	T	C	0.7554	0.0116659	0.00122032	1.183e-21	14.3	0.166	3.02245e+06
rs7979979	12	106917159	T	C	0.2438	-0.0116479	0.00121864	1.198e-21	25.9	0.02738	3.0375e+06
rs10822745	10	67954065	T	C	0.5769	0.0101244	0.00105925	1.201e-21	26.9	0.02292	3.0367e+06
rs11172371	12	58286188	T	C	0.3227	-0.0106973	0.00111955	1.233e-21	2.2	0.4262	3.03579e+06
rs71411521	2	51202876	T	C	0.1506	0.0139823	0.00146382	1.269e-21	0	0.7844	3034091
rs2301015	5	109143386	T	C	0.3267	-0.0106495	0.00111581	1.37e-21	4.9	0.3622	3036702
rs5021426	3	18700484	T	C	0.7246	-0.0111567	0.00117133	1.657e-21	22.4	0.05207	3.0375e+06
rs7240432	18	9590896	T	G	0.3583	0.0103879	0.00109125	1.738e-21	22.8	0.04876	3037499
rs6497339	16	19277493	A	T	0.4457	0.0100476	0.00105653	1.903e-21	6.7	0.3218	3015729
rs11780633	8	87164511	T	C	0.1408	-0.0143116	0.00150502	1.925e-21	16.4	0.1301	3.03501e+06
rs252991	5	106767346	A	G	0.375	0.0102574	0.00108097	2.333e-21	0	0.6625	3.0367e+06
rs17669337	5	92187932	T	C	0.4117	-0.0100845	0.00106336	2.458e-21	5.6	0.3448	3036702
rs10145520	14	21930932	T	G	0.8074	-0.0125829	0.0013269	2.467e-21	11	0.223	3.0375e+06
rs6466819	7	122097058	A	G	0.3678	-0.0103106	0.00108737	2.494e-21	10.4	0.2371	3024960
rs4800615	18	22622445	T	G	0.1168	-0.0154465	0.00162915	2.512e-21	0	0.9978	3.0375e+06
rs7977614	12	110115286	A	G	0.7172	-0.0111541	0.00117652	2.528e-21	0	0.756	2962253
rs8614	17	27588806	A	C	0.1872	-0.0127362	0.00134439	2.697e-21	9.7	0.255	3024133
rs6956283	7	98756597	T	C	0.7329	0.0112039	0.00118264	2.702e-21	0	0.9681	3.0375e+06
rs73050239	3	23206858	T	C	0.817	-0.0128169	0.00135324	2.774e-21	0	0.7086	3037499
rs359233	2	60470926	A	G	0.3738	0.0102384	0.00108152	2.883e-21	0	0.6209	3037499
rs7405130	16	15147725	T	C	0.149	-0.0139844	0.00147832	3.092e-21	0	0.9184	3.00114e+06
rs7650602	3	141147414	T	C	0.5651	-0.00998411	0.00105579	3.194e-21	23.5	0.04406	3035786
rs6711399	2	200462840	T	C	0.181	-0.0129307	0.00136828	3.369e-21	0	0.523	2996607
rs10920254	1	201767474	C	G	0.3563	0.0103165	0.00109291	3.745e-21	4.4	0.3729	3035786
rs11737459	4	159858736	A	T	0.6958	0.0107297	0.00113734	3.943e-21	0	0.7185	3037499
rs7125588	11	113436072	A	G	0.5656	-0.00996078	0.00105635	4.122e-21	4.8	0.3644	3033353
rs7115551	11	29079315	A	C	0.8916	0.0158522	0.00168336	4.654e-21	13.1	0.1853	3.03659e+06
rs36048136	4	83288006	A	G	0.2269	0.0117873	0.00125192	4.696e-21	15.4	0.1438	3.02496e+06
rs57761252	2	161865998	A	G	0.2094	0.0121112	0.00128674	4.851e-21	0	0.7033	3.03409e+06
rs9764	4	164245405	T	C	0.7306	0.0111651	0.00118661	4.993e-21	30.5	0.009818	3000868
rs34743418	3	143657807	T	C	0.4367	-0.00998711	0.00106142	5.014e-21	0	0.6969	3000868
rs2141277	7	39099178	A	G	0.4789	0.00984668	0.00104744	5.436e-21	0	0.7948	3.0375e+06
rs7677621	4	176919065	T	C	0.3531	-0.0102896	0.00109483	5.543e-21	0.5	0.4666	3037499
rs786244	2	145756260	C	G	0.3574	0.0102535	0.00109216	6.087e-21	0	0.9732	3035786
rs11028323	11	25009896	A	C	0.5149	-0.00984065	0.00104835	6.2e-21	19.6	0.08318	3.02949e+06
rs7559005	2	201161371	T	C	0.4249	-0.0099311	0.00105852	6.474e-21	0	0.7967	3037499
rs2515919	6	31564167	A	G	0.6256	0.0101468	0.00108205	6.783e-21	0	0.7442	3.03261e+06
rs6569077	6	98212409	T	C	0.384	0.010113	0.00107862	6.841e-21	0	0.5006	3.02198e+06
rs10810620	9	1686322	A	G	0.5027	0.00981404	0.00104682	6.904e-21	12.6	0.193	3035786
rs4728354	7	135051979	T	C	0.5508	0.00986285	0.00105237	7.143e-21	24.5	0.03716	3035066
rs958131	12	23071252	A	G	0.3941	0.0100289	0.0010708	7.554e-21	0	0.7956	3037499
rs34189321	2	203036920	A	T	0.8736	0.0147459	0.00157509	7.838e-21	0	0.7831	3035786
rs10193498	2	174094345	A	T	0.7471	0.0112688	0.00120378	7.89e-21	0	0.7651	3.0375e+06
rs16903468	5	88427942	T	G	0.1929	0.0124443	0.00132979	8.125e-21	0	0.6288	3.02076e+06
rs7431531	3	105198374	T	C	0.6791	-0.0104763	0.00112088	9.096e-21	0	0.5585	3.0375e+06
rs10762069	10	68208954	C	G	0.6818	0.0104999	0.00112425	9.695e-21	0	0.6227	3.03288e+06
rs658938	11	65651830	A	G	0.194	-0.0123583	0.00132379	1.003e-20	24.9	0.03457	3.03507e+06
rs837080	8	130925116	T	C	0.5225	-0.00977363	0.00104771	1.074e-20	0	0.7912	3.0367e+06
rs72915557	2	175199092	A	G	0.0598	-0.0205705	0.00220694	1.158e-20	28.9	0.01477	3.03695e+06
rs1056010	12	54626752	T	C	0.6058	-0.00997822	0.00107133	1.229e-20	18.3	0.09971	3034230
rs863006	1	159177748	A	G	0.5624	-0.00983958	0.00105724	1.313e-20	12.6	0.1959	3.02325e+06
rs2614463	14	99746274	A	T	0.5874	-0.00990342	0.00106418	1.322e-20	0	0.5671	3030007
rs6659216	1	91123304	A	G	0.1121	-0.0154388	0.00165969	1.377e-20	10	0.2498	3.03332e+06
rs7635063	3	107818777	A	G	0.3189	0.0104443	0.00112306	1.408e-20	12	0.2058	3035786
rs9538497	13	60257513	A	T	0.2653	0.0110227	0.00118535	1.414e-20	14.2	0.1646	3.0367e+06
rs35271256	7	126108914	A	G	0.836	0.0131367	0.00141315	1.452e-20	0	0.6626	3.0375e+06
rs663234	1	57735595	C	G	0.3996	0.00992597	0.00106857	1.553e-20	3.4	0.3982	3.03579e+06
rs10788951	1	53734998	A	T	0.4045	-0.00996198	0.00107262	1.574e-20	15.2	0.1469	3000868
rs748832	3	16851202	A	G	0.6314	0.0100718	0.00108463	1.608e-20	0	0.7053	3037499
rs78631600	12	12419719	T	G	0.0783	-0.0180874	0.00194831	1.636e-20	21.4	0.06263	3.03579e+06
rs13429686	2	105925165	A	G	0.8725	0.0145425	0.00156882	1.862e-20	0	0.5111	3.0375e+06
rs3108680	1	107572997	T	C	0.6531	0.0101964	0.00110006	1.888e-20	16.7	0.1236	3.03335e+06
rs2264021	2	194283676	A	G	0.6778	0.0103774	0.00111969	1.898e-20	0	0.715	3.0375e+06
rs10241183	7	86230375	T	C	0.3563	-0.0101267	0.00109291	1.939e-20	8	0.2898	3035786
rs1013982	16	72450482	A	G	0.6402	-0.0101332	0.0010937	1.956e-20	0	0.7116	3018322
rs322627	11	29731571	C	G	0.3777	-0.0100006	0.00107939	1.956e-20	0	0.8004	3.03696e+06
rs35567946	8	135416103	C	G	0.5908	-0.0098595	0.00106434	1.973e-20	0	0.9893	3036702
rs13131350	4	17877487	A	G	0.8615	0.0140289	0.00151482	2.025e-20	23.7	0.04146	3.0375e+06
rs2031047	7	1792201	A	G	0.3267	-0.0104003	0.001123	2.028e-20	16.8	0.1437	2.99795e+06
rs1024374	22	51149320	C	G	0.5398	0.00975525	0.00105353	2.046e-20	1.9	0.4342	3.01625e+06
rs4358081	2	29100642	A	C	0.531	-0.00970403	0.00104852	2.136e-20	0	0.7808	3.0375e+06
rs6715321	2	100109001	T	C	0.4284	-0.0097874	0.0010578	2.199e-20	12.8	0.1921	3035242
rs4785187	16	49766772	A	G	0.2233	-0.0116212	0.00125747	2.418e-20	0	0.4928	3.03252e+06
rs66716825	12	15554246	C	G	0.2426	-0.0112605	0.00122069	2.85e-20	0	0.9231	3.0375e+06
rs2977467	8	141547712	T	C	0.7868	-0.0118535	0.00128552	2.938e-20	0	0.5544	3.00007e+06
rs72662300	14	30767400	T	G	0.3327	0.0102219	0.00111128	3.629e-20	2.5	0.419	3033316
rs56059718	15	38836777	A	C	0.1943	-0.0121649	0.00132318	3.805e-20	7.7	0.2978	3.03427e+06
rs2916490	2	80192352	A	G	0.3069	-0.0104226	0.00113453	4.044e-20	0	0.5736	3.0375e+06
rs6534338	4	123026869	T	C	0.3014	0.0104741	0.00114042	4.141e-20	0	0.8913	3036955
rs62256287	3	70543647	A	G	0.331	0.0102039	0.00111195	4.449e-20	14	0.1667	3.0375e+06
rs1632994	6	29926597	T	C	0.5156	0.00974119	0.00106161	4.489e-20	0	0.7394	2954554
rs17390646	18	50451397	C	G	0.1279	-0.014608	0.00159214	4.509e-20	6.4	0.3448	2.94132e+06
rs9356034	6	162946186	T	C	0.6834	0.0103382	0.00112724	4.673e-20	0	0.5791	3024960
rs586829	3	20553778	A	G	0.6292	0.00991755	0.0010834	5.487e-20	6.8	0.3172	3036955
rs902712	3	70033238	A	G	0.7314	0.010805	0.00118054	5.549e-20	18.5	0.09559	3.0375e+06
rs12532008	7	850653	T	C	0.6242	-0.00989409	0.00108111	5.613e-20	0	0.9058	3033353
rs1921608	2	49674879	A	G	0.615	0.00982504	0.00107566	6.586e-20	0	0.7336	3.03568e+06
rs12679743	8	10123284	T	C	0.1474	-0.0134837	0.00147621	6.602e-20	0	0.7743	3.0367e+06
rs9965170	18	44788274	A	G	0.4297	0.0096514	0.00105701	6.771e-20	6.6	0.3207	3.0375e+06
rs6020560	20	49119419	T	C	0.5245	-0.00956544	0.00104786	6.936e-20	0	0.6421	3.03695e+06
rs116093870	10	103984390	T	C	0.9399	0.0200879	0.00220187	7.277e-20	9.7	0.2525	3036702
rs7716876	5	91130058	T	C	0.2795	-0.0106346	0.00116617	7.567e-20	0	0.6754	3.0367e+06
rs933738	12	49943122	A	G	0.8199	-0.0124411	0.0013645	7.666e-20	2	0.4308	3.02496e+06
rs4911257	20	31359574	T	C	0.6131	0.00979146	0.00107435	7.958e-20	0	0.5634	3.0375e+06
rs34559418	7	85653187	A	T	0.8951	-0.0155628	0.00170761	7.978e-20	0	0.7851	3.0375e+06
rs9977825	21	46494995	T	C	0.363	-0.00992976	0.00109036	8.474e-20	18.8	0.1009	3.02519e+06
rs72993796	2	240321051	T	C	0.882	0.0148511	0.00163104	8.583e-20	12.3	0.2208	3.00373e+06
rs746839	8	142617261	C	G	0.633	0.00989129	0.00108642	8.644e-20	33.1	0.005474	3033043
rs10862376	12	82257633	A	T	0.1473	0.0134376	0.00147643	8.893e-20	18.9	0.09059	3.0375e+06
rs12111032	6	31242191	A	G	0.7493	0.0110378	0.00121306	9.078e-20	13.4	0.198	3008597
rs17062133	4	176762282	A	G	0.6605	-0.0100638	0.00110772	1.033e-19	2	0.4305	3022527
rs17400325	2	178565913	T	C	0.9597	-0.0242337	0.0026674	1.038e-19	16.7	0.1258	3022209
rs6747129	2	225477542	A	G	0.1026	-0.0156817	0.001728	1.137e-19	0	0.8148	3.02496e+06
rs11192147	10	106413046	A	C	0.4452	0.00955616	0.00105329	1.161e-19	30.7	0.009867	3034989
rs72976737	2	161298343	A	G	0.0369	0.0251691	0.00277653	1.25e-19	0	0.6224	3035565
rs2964252	5	152067929	A	G	0.3111	0.010242	0.00113042	1.298e-19	0	0.4997	3.0367e+06
rs115669815	3	50102446	T	C	0.934	-0.0191733	0.00211619	1.301e-19	0	0.7883	3.01259e+06
rs59123361	1	110766454	A	G	0.1027	-0.0157301	0.00173675	1.34e-19	0	0.6908	2991986
rs2441019	5	170468415	A	T	0.687	-0.0102206	0.00112854	1.35e-19	22.5	0.053	3036702
rs62247449	3	64430551	C	G	0.4349	0.00954942	0.00105579	1.496e-19	20.8	0.06923	3035786
rs17680712	8	87300775	T	C	0.44	-0.00953646	0.00105436	1.504e-19	0	0.6902	3036158
rs9891803	17	31609815	T	C	0.4965	-0.0094776	0.00104848	1.57e-19	0	0.9901	3026233
rs8072494	17	33256917	A	G	0.7895	-0.0115965	0.00128354	1.647e-19	30.9	0.008603	3.0375e+06
rs35316276	16	67850700	T	C	0.2846	0.010525	0.00116525	1.685e-19	0	0.734	3008261
rs113758614	5	60484624	T	G	0.0207	-0.0332729	0.00368531	1.744e-19	11.6	0.2287	3.02069e+06
rs7736817	5	59036578	A	G	0.4782	0.00945784	0.00104764	1.757e-19	24	0.04068	3.0367e+06
rs1566779	5	62946113	A	G	0.3821	-0.00971216	0.00107701	1.923e-19	4.4	0.3737	3.0367e+06
rs4872449	8	26370514	A	G	0.4304	0.00953027	0.00105693	1.94e-19	14.9	0.152	3.0367e+06
rs72672601	14	42671683	A	G	0.5715	-0.00953017	0.00105747	2.019e-19	0.9	0.4552	3036955
rs1943107	18	50425132	A	G	0.8727	-0.0141384	0.00156988	2.137e-19	5.1	0.3565	3037499
rs844675	7	71499574	T	C	0.2984	-0.0102897	0.00114391	2.363e-19	11.3	0.2194	3035786
rs17597349	18	39291937	T	C	0.115	0.0147571	0.00164084	2.397e-19	17.2	0.1147	3.03507e+06
rs4856570	3	85466861	T	C	0.8666	0.0138288	0.00153895	2.56e-19	15	0.1476	3.0375e+06
rs2939261	5	90965294	C	G	0.788	0.0115023	0.00128038	2.627e-19	30.3	0.01055	3.0367e+06
rs12828220	12	27397792	T	C	0.6333	-0.00974682	0.00108581	2.789e-19	0	0.7595	3037499
rs12692779	2	166653823	T	C	0.2748	-0.0105238	0.00117246	2.805e-19	16.3	0.1279	3.03579e+06
rs989996	7	117642252	T	C	0.4608	-0.00941573	0.00104974	2.978e-19	8.3	0.2813	3037499
rs17096452	14	98578983	A	T	0.783	0.0113818	0.00126992	3.175e-19	0	0.5623	3.03507e+06
rs905993	3	131966747	C	G	0.3892	-0.00961692	0.00107319	3.21e-19	11.6	0.212	3037499
rs116295561	2	162157306	T	C	0.0331	0.0262254	0.00292659	3.224e-19	21.2	0.07013	3033943
rs2668196	3	165502709	A	T	0.1939	-0.011857	0.00132351	3.28e-19	13.8	0.1694	3.0375e+06
rs564887699	5	87285074	C	G	0.9844	0.0400029	0.00446756	3.427e-19	0	0.8275	2713337
rs778342	2	233798155	A	G	0.0788	0.0174576	0.00195002	3.484e-19	0	0.8843	3.01288e+06
rs9859719	3	75039122	A	G	0.2223	-0.0112818	0.00126106	3.673e-19	18.4	0.09836	3.02496e+06
rs9303471	17	43456342	A	C	0.3624	-0.00979531	0.00109518	3.745e-19	0	0.5431	3000765
rs6689362	1	91203251	A	T	0.6934	-0.0101693	0.00113719	3.806e-19	0	0.9361	3024960
rs4772268	13	100825526	A	G	0.3342	0.0099177	0.00110983	4.025e-19	11.7	0.215	3.03444e+06
rs57349798	6	37486052	A	G	0.4117	0.00949562	0.00106352	4.319e-19	5.7	0.3422	3.03579e+06
rs6738860	2	22442099	A	T	0.4539	-0.00938354	0.00105197	4.656e-19	21.4	0.06283	3031809
rs11775108	8	143110476	A	G	0.4871	-0.00934471	0.0010478	4.734e-19	15.4	0.1462	3032035
rs62137021	2	48637390	T	G	0.3163	0.0100371	0.00112554	4.763e-19	5.5	0.3481	3035679
rs6457796	6	34828553	T	C	0.7189	0.0104006	0.0011664	4.811e-19	31.3	0.007966	3.02496e+06
rs10929474	2	7377513	A	T	0.2135	0.0114465	0.00128469	5.116e-19	15.6	0.1397	3.00087e+06
rs7147566	14	30608327	T	G	0.2771	0.0104196	0.00116944	5.121e-19	24	0.04041	3.03579e+06
rs77371395	6	28744828	A	G	0.0759	-0.0177172	0.00198901	5.231e-19	0	0.5401	2.99713e+06
rs1392816	1	66481188	T	C	0.3814	0.00959338	0.00107755	5.424e-19	1.6	0.4407	3.03579e+06
rs57319644	3	84664410	A	G	0.4181	0.00944124	0.00106084	5.585e-19	14.6	0.1558	3.0375e+06
rs73265641	14	64949864	A	G	0.3122	0.0100487	0.00112918	5.624e-19	2.5	0.4176	3.0375e+06
rs9560707	13	91509113	A	T	0.7	0.0101608	0.00114198	5.693e-19	7.3	0.3064	3.0367e+06
rs80257979	12	49402562	T	G	0.9672	-0.0262328	0.00294859	5.766e-19	6.5	0.3319	3.01524e+06
rs6956241	7	75900223	T	G	0.1403	0.0134098	0.00150767	5.882e-19	17.8	0.1082	3.03335e+06
rs2063569	1	211563175	C	G	0.3731	-0.00961894	0.00108193	6.076e-19	16.4	0.126	3.0375e+06
rs6929638	6	144965158	A	G	0.5298	0.00931811	0.00104837	6.212e-19	0	0.7531	3037499
rs9359939	6	92133241	A	C	0.2421	-0.0108478	0.00122154	6.645e-19	0	0.8023	3.0375e+06
rs2418736	16	68154862	A	G	0.1853	-0.0119599	0.00134689	6.684e-19	9.1	0.2665	3.0367e+06
rs34591327	2	51009838	C	G	0.1234	0.014208	0.00160062	6.905e-19	9.4	0.2599	3.00087e+06
rs13163062	5	106955451	T	C	0.426	0.00939159	0.0010583	7.033e-19	0	0.482	3036702
rs58137875	18	40230965	A	G	0.2691	-0.0104735	0.00118032	7.1e-19	23.5	0.04461	3.03507e+06
rs2477674	10	99712134	A	T	0.3236	-0.00998887	0.0011258	7.119e-19	2.7	0.4139	2997814
rs2371001	2	211467548	A	G	0.5108	-0.00928749	0.00104675	7.151e-19	0	0.5818	3037499
rs12359372	10	67767951	T	C	0.6616	-0.00981597	0.00110632	7.158e-19	27.6	0.02034	3.03499e+06
rs12604573	18	31786639	A	G	0.5594	-0.00934828	0.00105397	7.34e-19	13.9	0.1677	3037499
rs10124571	9	14442490	T	C	0.4014	0.00946096	0.00106761	7.852e-19	0	0.8086	3036702
rs2430813	8	22863247	T	C	0.7693	0.0110318	0.00124629	8.621e-19	5.9	0.3399	3016897
rs9317593	13	67076574	A	G	0.1478	-0.013041	0.00147456	9.224e-19	0	0.9202	3.0367e+06
rs72674843	8	95533000	T	C	0.7511	-0.010692	0.00121034	1.013e-18	5	0.3595	3.0367e+06
rs10180845	2	41475868	T	C	0.6343	-0.00959575	0.00108643	1.023e-18	0	0.7578	3.0375e+06
rs7628120	3	65652373	T	C	0.7023	0.0101265	0.00114673	1.042e-18	16.8	0.1205	3024960
rs1079815	2	59167905	T	C	0.3166	0.00993215	0.00112491	1.057e-18	19.9	0.0783	3.0375e+06
rs2561477	5	102608924	A	G	0.3171	0.00990309	0.00112459	1.301e-18	0	0.481	3036702
rs12448347	16	12509911	A	G	0.4637	0.0092391	0.00104928	1.305e-18	17.8	0.1042	3.0375e+06
rs2517602	6	30190040	T	C	0.2988	0.0102118	0.00115984	1.311e-18	9.5	0.2811	2.95067e+06
rs10809464	9	11408193	A	T	0.4624	0.00924129	0.00104962	1.313e-18	0	0.7439	3.0367e+06
rs73219806	8	26279173	A	C	0.1664	0.0123988	0.00140861	1.339e-18	0	0.8141	3.02167e+06
rs75624576	13	91973215	T	G	0.1004	0.0153607	0.00174542	1.363e-18	23.9	0.04352	3.02245e+06
rs62257211	3	70996636	T	C	0.714	-0.0101868	0.00115792	1.399e-18	5.9	0.3372	3037499
rs10016110	4	45968561	A	G	0.3817	0.00947231	0.00107709	1.437e-18	0	0.9497	3037499
rs117520996	19	4410003	T	G	0.049	0.0219636	0.00249812	1.465e-18	0	0.4951	2859814
rs12438304	15	74099773	T	C	0.131	0.0136344	0.00155104	1.485e-18	17.5	0.111	3.0367e+06
rs115994176	9	81540704	T	C	0.6175	-0.0109417	0.00124483	1.498e-18	0	1	2272216
rs13395080	2	229100197	T	C	0.6	-0.00938735	0.00106809	1.508e-18	0	0.7352	3037499
rs1851013	2	50630572	T	C	0.374	-0.00950475	0.00108173	1.544e-18	0	0.8532	3035679
rs4551987	15	93475558	A	G	0.8372	0.0124831	0.00142169	1.624e-18	14	0.1749	3.01887e+06
rs4297478	11	120435854	T	C	0.5509	-0.00921798	0.00105197	1.906e-18	0	0.87	3.0375e+06
rs1094181	2	57758135	A	C	0.3312	0.00974394	0.00111209	1.922e-18	12.4	0.1974	3.03579e+06
rs7040930	9	14214720	C	G	0.572	0.00926625	0.00105767	1.93e-18	11.9	0.2066	3036702
rs10786823	10	106597919	C	G	0.4732	-0.00917881	0.00104815	2.006e-18	0	0.6218	3.0367e+06
rs421154	7	101693868	C	G	0.7745	0.0109765	0.00125388	2.062e-18	1.6	0.4398	3.02872e+06
rs10752262	10	12395100	T	C	0.4177	0.00931827	0.00106464	2.081e-18	25.2	0.0372	3.01663e+06
rs12743874	1	154257188	A	T	0.7183	-0.0102549	0.00117175	2.104e-18	33.3	0.005629	2993471
rs11982791	7	2127194	A	C	0.0528	-0.0204716	0.00233999	2.158e-18	0	0.6963	3.03695e+06
rs1581168	4	17053079	T	C	0.2879	-0.0101066	0.00115564	2.215e-18	3.2	0.4022	3.0375e+06
rs23766	1	94032097	A	G	0.2278	-0.0109088	0.00124759	2.254e-18	15.8	0.1348	3037499
rs12816396	12	123009498	A	T	0.8353	-0.0123261	0.0014113	2.459e-18	8.6	0.2778	3.03507e+06
rs73714120	7	104421249	A	G	0.2995	0.00997208	0.00114238	2.562e-18	5.7	0.3425	3037499
rs4731413	7	127836132	A	G	0.2079	0.0112853	0.00129316	2.622e-18	0	0.7561	3019978
rs9373363	6	143150043	A	G	0.7552	-0.0106184	0.00121696	2.662e-18	0	0.8196	3037499
rs17835368	3	78444548	A	C	0.3344	0.00973189	0.00111585	2.748e-18	9.4	0.2583	3000868
rs9527905	13	59403033	A	G	0.5857	-0.00926637	0.00106267	2.789e-18	0	0.9483	3034989
rs77554090	3	65711935	T	C	0.0733	-0.0175408	0.00201211	2.843e-18	0	0.507	3.02407e+06
rs75313851	2	44591972	A	G	0.0647	-0.0185398	0.00212708	2.882e-18	17.7	0.1066	3.0375e+06
rs1949197	3	86273850	A	G	0.3962	-0.00932372	0.00106981	2.897e-18	0	0.4949	3037499
rs114850916	3	126975479	A	C	0.0334	0.0256397	0.00294376	3.043e-18	23.2	0.05931	2.97263e+06
rs73195104	4	3444690	A	G	0.1813	0.0118778	0.00136409	3.107e-18	0	0.8578	3.01116e+06
rs8055522	16	1244380	T	C	0.3373	0.00981556	0.00112745	3.149e-18	0	0.481	2.92692e+06
rs11131601	4	66450520	T	G	0.4097	0.00925245	0.001064	3.449e-18	4.5	0.3705	3.0375e+06
rs876475	9	81545012	A	G	0.3937	0.00931195	0.00107113	3.513e-18	0	0.5694	3036702
rs7469569	9	139926402	T	C	0.3575	0.00953024	0.00109644	3.573e-18	14.6	0.17	3.01179e+06
rs10865834	3	31599298	A	G	0.2525	-0.0104895	0.00120691	3.584e-18	19.2	0.08818	3.02496e+06
rs145979116	2	220412282	T	G	0.9788	-0.0321899	0.00370438	3.639e-18	0	0.9128	2920658
rs2250660	2	233752551	C	G	0.5051	0.00909075	0.00104699	3.866e-18	0	0.5943	3.03499e+06
rs2006853	8	127600255	A	G	0.5875	0.00924513	0.00106525	3.993e-18	28.1	0.01821	3.02416e+06
rs4751360	10	133097784	T	C	0.4725	0.00909742	0.00104823	4.012e-18	0	0.8245	3.0367e+06
rs10835389	11	28676505	T	C	0.6491	-0.00951453	0.00109639	4.027e-18	9	0.266	3.0375e+06
rs4894651	3	173912821	T	C	0.4397	0.00914679	0.0010542	4.094e-18	0	0.7786	3.0375e+06
rs7039819	9	82430418	A	G	0.5813	0.00919465	0.00106076	4.387e-18	0	0.7679	3036702
rs7263949	20	43690561	C	G	0.6923	0.00981377	0.00113371	4.859e-18	0	0.6169	3037499
rs17038608	2	49594303	A	G	0.9144	0.0161927	0.00187096	4.935e-18	1.3	0.4462	3035309
rs2288004	16	31054040	C	G	0.3936	0.00926668	0.00107118	5.117e-18	0	0.5214	3036702
rs35375125	1	169248652	T	C	0.6453	-0.00945987	0.00109371	5.192e-18	8.9	0.2681	3037499
rs2195086	2	60814466	T	G	0.8447	0.0124901	0.00144469	5.368e-18	26.1	0.0265	3.0375e+06
rs7580777	2	50695601	T	G	0.5977	0.00922911	0.0010677	5.444e-18	12.3	0.2007	3.03397e+06
rs2017850	1	151715279	T	C	0.3475	0.00949171	0.00109887	5.746e-18	30	0.01065	3037499
rs11755241	6	111061814	T	C	0.1923	-0.011565	0.00133985	6.058e-18	0	0.928	2982627
rs113746525	2	60977295	T	G	0.0233	0.0299906	0.00347453	6.07e-18	0	0.5208	3.02713e+06
rs6030819	20	42016041	A	T	0.1958	-0.011383	0.001319	6.12e-18	20.9	0.06806	3.03579e+06
rs56122560	3	50316007	T	G	0.8937	-0.016182	0.00187526	6.187e-18	11.6	0.2374	2.48938e+06
rs79798166	5	59152140	A	G	0.086	0.0161104	0.00186763	6.365e-18	18.6	0.1002	3033294
rs715694	15	47489021	A	G	0.6196	0.00930045	0.00107837	6.427e-18	10.1	0.2459	3034269
rs6141759	20	31177292	A	G	0.2372	-0.0106213	0.00123163	6.498e-18	6.8	0.3193	3.0301e+06
rs1361975	7	126560441	A	C	0.6478	0.00944192	0.00109546	6.725e-18	11.2	0.2198	3.0375e+06
rs72779695	2	12797853	T	C	0.1181	-0.0139671	0.00162135	7.028e-18	0	0.7917	3037499
rs12746551	1	114374966	C	G	0.969	0.0261401	0.00303526	7.182e-18	13.1	0.2002	3005139
rs1447200	2	143334059	A	C	0.4944	0.00901162	0.00104657	7.256e-18	22.2	0.05443	3037499
rs9410471	9	91902166	A	G	0.1047	-0.0147498	0.00171329	7.374e-18	0	0.6594	3.02247e+06
rs6466499	7	114493274	A	G	0.2006	-0.0112536	0.00130789	7.657e-18	8.9	0.2703	3.0318e+06
rs7254263	19	30741257	T	C	0.2899	-0.00992769	0.00115421	7.901e-18	21.7	0.0627	3032524
rs111915841	2	225467840	C	G	0.3327	0.00954672	0.00111052	8.22e-18	0	0.6338	3.0375e+06
rs16966271	15	38423730	T	C	0.2831	0.00998087	0.00116207	8.781e-18	27.4	0.02208	3034445
rs10481106	8	107599471	A	G	0.1566	-0.0123656	0.00143998	8.902e-18	11.8	0.21	3.0367e+06
rs13212041	6	78171124	T	C	0.7995	0.0112336	0.00130851	9.056e-18	16.1	0.1355	3.03008e+06
rs7845971	8	93022095	A	T	0.2226	-0.0107922	0.00125801	9.566e-18	0.8	0.4587	3.0367e+06
rs860326	14	57342912	T	C	0.5679	0.00906428	0.00105659	9.613e-18	23.9	0.04141	3.03579e+06
rs73210523	3	196876600	A	G	0.1741	0.0118358	0.0013799	9.72e-18	0	0.4937	3.0375e+06
rs12627339	21	34279201	A	T	0.6982	0.00977487	0.00114004	9.963e-18	15.3	0.1447	3.0367e+06
rs17468213	18	25594931	A	T	0.2756	0.0100301	0.00117107	1.083e-17	0	0.5982	3.0375e+06
rs77702819	2	101328728	T	G	0.0895	0.0157641	0.00184055	1.084e-17	0	0.521	3.0126e+06
rs4793084	17	42317371	T	G	0.6939	-0.00973284	0.00113668	1.101e-17	0	0.7884	3030433
rs1527683	1	74822937	T	C	0.7969	-0.0111307	0.00130063	1.151e-17	15.1	0.1466	3.0375e+06
rs337939	13	71257303	T	C	0.5761	0.00905605	0.00105908	1.226e-17	0	0.6225	3036158
rs9317202	13	62355464	T	C	0.7027	0.00978591	0.00114495	1.266e-17	12.2	0.2008	3.0367e+06
rs9266319	6	31330345	A	T	0.8075	0.0113989	0.00133379	1.272e-17	25.5	0.04332	3.00743e+06
rs60053512	17	60095315	A	G	0.1559	0.0123262	0.00144242	1.277e-17	0	0.6508	3.0375e+06
rs73516862	11	68245648	T	C	0.7296	0.010072	0.00117864	1.281e-17	0	0.7344	3.03452e+06
rs1493921	18	31451052	T	C	0.3836	0.00918803	0.00107607	1.361e-17	16	0.1326	3037499
rs6445633	3	54230638	A	C	0.3113	0.00964476	0.00113008	1.402e-17	0	0.5415	3.0375e+06
rs6432626	2	161375040	T	C	0.4604	0.00896212	0.00105066	1.465e-17	0	0.5223	3032535
rs10763979	10	34602764	A	G	0.6215	0.00920287	0.00107899	1.475e-17	0	0.8222	3.0367e+06
rs3740484	10	102747363	T	G	0.3153	0.00960386	0.00112631	1.506e-17	9.6	0.2553	3036702
rs6504875	17	52098609	T	G	0.5581	0.00898379	0.00105407	1.558e-17	11.3	0.2193	3.03507e+06
rs35041900	1	171451621	T	C	0.0907	-0.015522	0.00182203	1.608e-17	0	0.6054	3.0375e+06
rs9884603	4	27991354	T	C	0.647	0.00932668	0.0010949	1.621e-17	21.9	0.05678	3.0375e+06
rs6563363	13	84307786	T	G	0.3732	-0.00921026	0.00108202	1.703e-17	0.8	0.4597	3036702
rs11159067	14	74637444	A	G	0.6722	0.00947897	0.0011147	1.836e-17	0	0.6214	3.0375e+06
rs6093705	20	41257630	A	C	0.6805	0.00953909	0.00112218	1.885e-17	0	0.6073	3.0375e+06
rs11877152	18	42754468	T	C	0.8905	-0.0142529	0.00167671	1.892e-17	0	0.9056	3033721
rs116075459	12	106807888	A	C	0.7818	0.0124467	0.00146477	1.94e-17	0	1	2272216
rs10040219	5	104105309	T	C	0.7182	-0.00988195	0.00116326	1.981e-17	0	0.9335	3036702
rs2593017	9	88010680	A	T	0.8487	-0.0124062	0.0014604	1.982e-17	0	0.5451	3.0367e+06
rs57985238	16	83608565	C	G	0.603	-0.00908874	0.00106998	1.99e-17	18.7	0.09717	3034445
rs1171150	1	190366496	T	C	0.3735	0.00920477	0.00108394	2.033e-17	0	0.8948	3024960
rs113919848	3	86145281	A	T	0.0579	0.0191372	0.00225356	2.033e-17	13.6	0.1922	3002105
rs4685405	3	16981683	T	G	0.185	-0.0114371	0.00134756	2.115e-17	0	0.6124	3.0375e+06
rs2172122	3	56576175	C	G	0.361	-0.00924516	0.00108989	2.207e-17	9.6	0.2553	3035066
rs34885384	2	100526438	T	C	0.8301	-0.011861	0.00139852	2.235e-17	6.4	0.3333	3014936
rs10805248	4	23755141	A	G	0.825	-0.0116772	0.0013771	2.261e-17	28.2	0.01674	3037499
rs10928190	2	144376033	T	C	0.4461	-0.00892512	0.00105264	2.268e-17	32.7	0.005154	3037499
rs10896636	11	57448032	C	G	0.6588	0.0093576	0.00110365	2.273e-17	0	0.9493	3037499
rs2447091	17	2296014	T	C	0.6112	0.00912078	0.00107641	2.388e-17	0	0.8419	3020493
rs611517	18	77554063	C	G	0.2057	0.0110052	0.00129892	2.406e-17	0.6	0.4639	3.01689e+06
rs12596890	16	3588068	A	G	0.7984	0.0110492	0.00130424	2.419e-17	0	0.854	3.0375e+06
rs4561398	15	55932617	T	C	0.485	-0.00886857	0.00104751	2.527e-17	18.7	0.09743	3.03444e+06
rs12928099	16	15150505	A	C	0.2974	0.00972831	0.00114926	2.568e-17	0	0.6257	3.01337e+06
rs7847405	9	102213749	T	G	0.6495	0.00928355	0.00109682	2.576e-17	6.4	0.3261	3036702
rs11681287	2	215295184	A	G	0.1456	0.0125557	0.00148355	2.601e-17	10	0.2449	3.0375e+06
rs10111852	8	141937541	T	C	0.4949	-0.00885201	0.0010467	2.745e-17	22.8	0.0505	3036702
rs3121984	1	112815880	T	C	0.69	0.00956813	0.00113138	2.746e-17	0	0.8362	3.0375e+06
rs12581070	12	61060692	T	C	0.1419	0.0126792	0.00149952	2.774e-17	0	0.8099	3.0375e+06
rs78365243	1	211737950	T	C	0.9535	0.0211112	0.00249673	2.782e-17	12.3	0.2119	3.00901e+06
rs10151339	14	60813416	T	G	0.3172	0.00950342	0.00112434	2.859e-17	0	0.8908	3037499
rs806180	7	127283699	T	C	0.3826	-0.00909825	0.00107661	2.892e-17	26.4	0.02443	3.0375e+06
rs12134760	1	61803341	A	C	0.1392	0.0127757	0.00151204	2.928e-17	9.9	0.2477	3.03579e+06
rs10014934	4	137526995	T	C	0.6251	0.00912604	0.00108089	3.089e-17	0	0.6363	3037499
rs9930253	16	5815334	A	T	0.2786	-0.00985641	0.0011675	3.119e-17	0	0.9155	3035786
rs35583726	9	8533697	A	G	0.8334	0.0118542	0.00140426	3.131e-17	0	0.6236	3037499
rs4663617	2	236744626	A	T	0.2399	0.0103504	0.00122635	3.173e-17	0	0.9236	3.03256e+06
rs2970991	2	101322193	C	G	0.5246	0.00883625	0.00104955	3.784e-17	43.9	8.531e-05	3.02724e+06
rs115438240	2	185883877	T	G	0.941	-0.0187073	0.00222222	3.813e-17	18.1	0.1049	3.03337e+06
rs707917	6	31657754	C	G	0.737	0.0100724	0.00119671	3.876e-17	4.7	0.3682	2995980
rs628720	1	241806189	T	C	0.634	-0.00914804	0.00108699	3.899e-17	0	0.6228	3.03335e+06
rs61991641	14	77502798	T	C	0.3456	-0.00928505	0.00110347	3.962e-17	0	0.5472	3019978
rs11623285	14	24557642	T	G	0.8654	-0.0129564	0.00153993	3.974e-17	14.9	0.1665	3.01077e+06
rs72751302	15	96910355	A	G	0.2027	0.0110307	0.00131116	3.992e-17	8.7	0.2911	2993305
rs2059475	15	47781093	A	G	0.6883	-0.00950422	0.00112983	4.019e-17	26.1	0.02719	3.0367e+06
rs60096640	6	27636313	A	G	0.8937	0.0142795	0.00169766	4.042e-17	0	0.8973	3.0375e+06
rs251848	5	176492557	A	G	0.4927	-0.00880628	0.00104705	4.085e-17	14.8	0.1554	3034989
rs34397560	2	174155967	A	G	0.4021	0.00898133	0.00106816	4.154e-17	0	0.522	3031835
rs730384	14	74889870	A	G	0.4364	0.00886969	0.00105508	4.222e-17	17.9	0.1037	3037499
rs34074136	14	41095960	T	C	0.7765	0.0105581	0.00125604	4.249e-17	0	0.926	3.0375e+06
rs1297621	7	101890901	T	C	0.4	0.00898477	0.00106896	4.266e-17	5.8	0.3403	3032517
rs7173089	15	92438457	T	C	0.3891	-0.009024	0.00107403	4.393e-17	11.6	0.2157	3033043
rs202224508	20	31342066	T	C	0.2304	-0.0120713	0.00143672	4.399e-17	0	1	2272216
rs13252156	8	15242899	A	C	0.4	0.00898821	0.00107076	4.686e-17	0	0.7738	3022377
rs1539414	1	197743506	A	G	0.2121	-0.0107426	0.00127999	4.765e-17	0	0.7977	3037499
rs827951	6	158855387	A	G	0.731	-0.00990238	0.00117999	4.778e-17	6.6	0.3217	3.0375e+06
rs6717900	2	34386394	A	G	0.3677	0.00910517	0.00108549	4.929e-17	0	0.4806	3035786
rs12814006	12	122154617	T	C	0.5259	0.0088049	0.00104969	4.933e-17	15.1	0.1569	3027208
rs13278836	8	120215797	A	G	0.1155	0.013733	0.00163796	5.096e-17	3.7	0.3903	3.03427e+06
rs60613433	5	65969162	A	G	0.0962	0.0148774	0.00177478	5.184e-17	0	0.7513	3.0367e+06
rs10514891	5	59583170	A	G	0.8832	0.0136571	0.00162936	5.2e-17	0	0.5935	3.0367e+06
rs1152595	14	64674981	T	C	0.5382	-0.00879739	0.00104957	5.213e-17	3.2	0.401	3037499
rs7875078	9	14494845	A	C	0.4609	-0.00880226	0.00105016	5.216e-17	0	0.5608	3034989
rs12431576	14	57287964	T	C	0.6697	-0.00932697	0.00111286	5.23e-17	0	0.6927	3035786
rs6866245	5	57110963	A	G	0.6149	-0.00900572	0.00107543	5.554e-17	0	0.6323	3036702
rs13155210	5	167534296	T	C	0.4434	0.00881978	0.00105342	5.621e-17	22.6	0.05194	3.0367e+06
rs17126938	10	111761351	T	C	0.8604	-0.0126379	0.00151	5.793e-17	0	0.53	3.0367e+06
rs1527878	2	183446535	A	G	0.7522	-0.0101417	0.00121198	5.855e-17	0	0.4973	3.0375e+06
rs11192507	10	107340162	A	G	0.5887	-0.00889855	0.00106351	5.89e-17	4.8	0.3646	3.0367e+06
rs79073127	2	48573895	C	G	0.1204	-0.0134786	0.00161194	6.183e-17	0	0.7155	3022253
rs77899607	10	68691900	T	C	0.13	0.0130828	0.00156577	6.496e-17	11.1	0.2427	2999322
rs12692596	2	161265910	T	C	0.3655	-0.00907704	0.00108656	6.585e-17	0	0.5717	3037499
rs10895719	11	104563483	T	C	0.7871	-0.0106773	0.00127823	6.648e-17	10.6	0.2333	3.0375e+06
rs981949	3	161196597	A	C	0.675	0.00932843	0.00111717	6.82e-17	0	0.5553	3037499
rs60307735	3	8249587	T	C	0.3395	0.00922929	0.0011053	6.832e-17	28.3	0.01695	3.03579e+06
rs12713018	2	49094244	A	C	0.6027	-0.00893063	0.00106963	6.872e-17	37.7	0.001063	3035679
rs7320982	13	92019926	T	C	0.7684	0.0103595	0.00124088	6.896e-17	10.5	0.2369	3.03499e+06
rs62409395	4	25605036	T	C	0.7618	0.0105597	0.00126557	7.213e-17	19.7	0.1965	2.86145e+06
rs13133213	4	15646794	A	G	0.4994	0.00873111	0.00104651	7.243e-17	17.7	0.1056	3037499
rs321250	1	96470547	T	G	0.4225	-0.00883134	0.00105931	7.635e-17	21.5	0.06104	3037499
rs72748123	5	52799806	A	G	0.1635	-0.0117951	0.00141507	7.742e-17	18.2	0.1014	3036702
rs10456918	6	119233480	A	C	0.8293	-0.0116018	0.00139201	7.77e-17	0	0.4884	3.03188e+06
rs16983844	20	62225508	A	G	0.2089	0.0107414	0.00128902	7.862e-17	22.6	0.05668	3.02865e+06
rs28360512	6	108037863	A	G	0.35	-0.00913825	0.00109735	8.253e-17	0	0.5484	3.03579e+06
rs111362982	7	3683306	T	C	0.8725	-0.0131465	0.00157882	8.311e-17	0.4	0.4668	2.99917e+06
rs72838750	17	16242993	T	G	0.4944	-0.0087716	0.00105352	8.348e-17	0	0.7881	2.9976e+06
rs1031831	18	53347258	A	C	0.3375	-0.00921344	0.00110689	8.547e-17	15.7	0.1383	3035786
rs1004787	2	45159091	A	G	0.5525	-0.00875926	0.00105262	8.7e-17	4.4	0.3739	3035786
rs143699161	17	43748712	A	G	0.7543	-0.010301	0.00123813	8.798e-17	31.1	0.02569	2.92724e+06
rs1972863	4	94579511	A	G	0.3049	-0.00945637	0.00113661	8.811e-17	14.1	0.1645	3037499
rs12113634	7	111996952	T	C	0.6426	0.00907811	0.00109185	9.23e-17	2.7	0.4131	3037499
rs12494424	3	70520917	C	G	0.0403	-0.0222739	0.00267921	9.309e-17	1	0.4531	2.99562e+06
rs192436652	19	54960747	T	C	0.0262	-0.0276467	0.00332857	9.902e-17	41.2	0.006574	2.94208e+06
rs1144127	3	100482076	A	G	0.4486	-0.00873847	0.00105238	1.007e-16	0	0.8146	3.03579e+06
rs141874683	2	5836918	T	C	0.0319	-0.0248629	0.00299481	1.021e-16	0	0.8658	3.00256e+06
rs4440553	7	128391434	T	C	0.829	0.0115678	0.00139337	1.027e-16	0.8	0.4575	3.02173e+06
rs10772644	12	13417617	C	G	0.8916	0.013968	0.00168311	1.052e-16	0	0.4919	3.0375e+06
rs4851263	2	100801867	A	G	0.1027	-0.0143316	0.00172725	1.062e-16	0	0.5117	3024960
rs11218422	11	98982974	T	C	0.5793	0.00879043	0.00105992	1.1e-16	0	0.6199	3037499
rs112780312	1	153797015	A	G	0.2863	-0.0096029	0.00115789	1.103e-16	14.3	0.1619	3035786
rs35797585	10	10250793	A	G	0.2448	-0.0101612	0.00122532	1.106e-16	6.9	0.327	2.99618e+06
rs73002120	1	118091602	A	C	0.1753	0.0114126	0.00137636	1.115e-16	0	0.5572	3036691
rs2919151	2	174193639	T	G	0.4865	0.00869276	0.00104864	1.135e-16	0	0.8679	3027390
rs515513	1	244448353	A	C	0.5332	-0.00874318	0.00105521	1.171e-16	0.2	0.4701	3000822
rs1475550	13	107592100	A	G	0.6828	-0.00931369	0.00112491	1.238e-16	12.8	0.1925	3034445
rs7333511	13	60783328	A	T	0.6332	0.00898807	0.00108589	1.26e-16	13.1	0.1847	3036702
rs72673939	8	118867693	C	G	0.1885	-0.0110812	0.00133914	1.285e-16	0	0.6593	3.03172e+06
rs1121840	5	106685840	T	C	0.7754	0.0103963	0.00125661	1.304e-16	13.6	0.1768	3.02416e+06
rs9268544	6	32385453	A	G	0.3855	-0.00901186	0.00108958	1.325e-16	0	0.5572	2957190
rs4785819	16	65307151	T	C	0.8991	-0.0143991	0.00174108	1.334e-16	0	0.7807	3024163
rs10259526	7	91576824	T	G	0.6117	-0.00888958	0.00107489	1.342e-16	0	0.657	3.03043e+06
rs58859557	1	44010456	T	C	0.0668	0.0174803	0.00211384	1.347e-16	1.2	0.4497	2.98569e+06
rs6575340	14	94023972	A	G	0.64	-0.00901456	0.00109021	1.355e-16	0	0.8749	3036955
rs58130172	1	11540649	T	C	0.278	0.00975869	0.00118065	1.389e-16	0	0.6798	2972482
rs17257579	13	38176607	T	C	0.8755	-0.0131005	0.0015851	1.403e-16	0	0.9769	3.0367e+06
rs10230652	7	132697829	T	C	0.3114	0.00933813	0.00112998	1.413e-16	0	0.5795	3037499
rs62082230	18	22676071	A	T	0.2753	-0.00969221	0.00117293	1.422e-16	0	0.5089	3.02991e+06
rs17183201	14	75288697	T	G	0.9262	0.0166091	0.00201037	1.435e-16	0	0.5208	3.01041e+06
rs11724690	4	186764747	T	G	0.2939	0.00949049	0.00114895	1.454e-16	0	0.922	3035786
rs12957987	18	31212209	A	G	0.4783	0.00865081	0.00104749	1.476e-16	8.2	0.2849	3.0375e+06
rs67654519	2	155477258	T	C	0.4885	-0.00864089	0.00104678	1.519e-16	14.4	0.1578	3.0375e+06
rs7803932	7	70203673	A	G	0.163	0.0116905	0.00141663	1.549e-16	0	0.6781	3.0375e+06
rs2718772	3	180943426	A	G	0.6442	-0.00901539	0.00109369	1.683e-16	25.1	0.03385	3033353
rs3751837	16	3583173	T	C	0.2217	0.0104097	0.00126296	1.687e-16	0	0.6103	3021691
rs546481	1	234859883	A	G	0.1237	-0.01331	0.001615	1.696e-16	15	0.1883	2.94153e+06
rs1402954	11	33777334	T	C	0.0966	0.0146371	0.00177619	1.71e-16	8.4	0.2823	3020692
rs7571708	2	236832573	A	G	0.6329	0.00894528	0.0010857	1.729e-16	11.1	0.2232	3036702
rs6808671	3	58231112	T	C	0.368	-0.00893868	0.001085	1.742e-16	0	0.903	3037499
rs7336670	13	54199624	A	C	0.2144	0.0105051	0.00127513	1.747e-16	0	0.6471	3.0367e+06
rs7313056	12	109871458	T	C	0.5289	0.00862624	0.00104826	1.89e-16	3	0.4066	3037499
rs4400723	10	107107903	T	C	0.2542	-0.00993081	0.00120702	1.906e-16	31.7	0.01015	3.01103e+06
rs34045986	2	61688489	T	C	0.7811	-0.0104218	0.00126682	1.928e-16	18.4	0.1029	3.03082e+06
rs9565961	13	85245931	T	C	0.1569	-0.0118349	0.00143886	1.948e-16	15.9	0.1344	3036702
rs13281878	8	93318607	T	C	0.2658	0.00974206	0.00118463	1.972e-16	0	0.5102	3.0367e+06
rs17266097	2	200275209	T	C	0.3984	0.00879034	0.00106911	1.996e-16	6.2	0.3312	3035786
rs12085418	1	72553891	T	G	0.4893	-0.00860649	0.00104675	2.006e-16	28	0.01741	3037499
rs77128898	11	61313525	T	C	0.0334	-0.0242039	0.0029457	2.085e-16	2.6	0.4219	2.96873e+06
rs16917562	8	53162201	A	T	0.8844	-0.0134561	0.00163781	2.109e-16	0	0.5381	3.03256e+06
rs13021827	2	57876873	T	C	0.775	0.0102882	0.00125305	2.199e-16	2.4	0.4214	3.0375e+06
rs283272	20	53532627	T	C	0.3179	-0.00922957	0.00112412	2.2e-16	31.6	0.007852	3.03513e+06
rs971136	22	48438408	A	G	0.622	-0.0089353	0.00108828	2.208e-16	0	0.7678	2.98662e+06
rs11138947	9	72110562	T	C	0.7208	0.00957707	0.00116655	2.22e-16	24.9	0.03435	3036702
rs10886010	10	118546590	A	G	0.42	-0.00869905	0.0010603	2.316e-16	0	0.7488	3036702
rs2174752	13	69332015	T	G	0.4534	-0.00862208	0.00105122	2.36e-16	22.4	0.05362	3036702
rs11690172	2	57387094	A	G	0.5997	0.00875519	0.00106795	2.442e-16	26.7	0.02302	3037499
rs11158200	14	58649843	A	G	0.5367	0.00860686	0.00105036	2.528e-16	5.2	0.3558	3.0316e+06
rs113473640	12	120877165	A	G	0.9834	-0.033774	0.00412208	2.533e-16	0	0.5026	2998267
rs34967558	2	157490241	T	C	0.764	-0.0100957	0.00123228	2.557e-16	18.4	0.0969	3.0375e+06
rs1980099	8	9686297	A	G	0.8166	0.0110787	0.00135266	2.603e-16	0	0.9909	3.03499e+06
rs3757479	7	5761191	C	G	0.486	0.00856812	0.00104692	2.737e-16	0	0.7552	3037499
rs3800311	6	27210585	A	G	0.8509	0.0120194	0.00146904	2.8e-16	0	0.9272	3.0375e+06
rs1375013	11	121808868	T	C	0.6752	-0.0091632	0.00112027	2.85e-16	0	0.7112	3021691
rs3863241	8	73890335	T	C	0.5411	-0.00859008	0.0010502	2.856e-16	0	0.6463	3.0367e+06
rs1427298	2	145214421	T	C	0.4237	0.00866701	0.0010599	2.912e-16	6.2	0.3323	3031797
rs11703948	22	38817047	A	G	0.9047	-0.0145783	0.00178331	2.967e-16	9.9	0.2503	3033120
rs2239736	4	2438929	T	C	0.5098	0.00855693	0.00104714	3.038e-16	9.4	0.2607	3.03501e+06
rs17224289	8	74703133	T	C	0.1197	-0.0131703	0.00161215	3.095e-16	19.5	0.08372	3.0367e+06
rs4667489	2	166396406	T	C	0.5694	0.0086329	0.00105674	3.103e-16	0	0.5917	3.0375e+06
rs7698820	4	67084168	T	C	0.2934	-0.00938738	0.0011492	3.126e-16	20.5	0.07129	3037499
rs9481398	6	114098094	T	C	0.4932	-0.00853715	0.0010466	3.442e-16	14.8	0.1516	3037499
rs17190418	13	58746132	T	C	0.0535	-0.02176	0.00266916	3.567e-16	3.2	0.4027	2.30524e+06
rs1134777	10	75538651	C	G	0.7507	-0.00988968	0.00121334	3.624e-16	0	0.5232	3.01847e+06
rs12974657	19	18237571	T	C	0.6826	0.00916851	0.00112529	3.706e-16	14.9	0.1569	3031370
rs1647267	2	27651054	A	T	0.62	0.0087825	0.00107801	3.723e-16	5.9	0.3376	3.0375e+06
rs886942	12	1964885	T	C	0.8747	-0.0128766	0.00158055	3.737e-16	0	0.695	3.0375e+06
rs4141463	20	14747471	T	C	0.4176	-0.00863824	0.00106101	3.895e-16	17.8	0.105	3037499
rs11886336	2	186480090	A	G	0.5781	0.00862355	0.00105951	3.983e-16	14.6	0.1556	3037499
rs34321532	16	12118260	C	G	0.5057	0.0085206	0.00104696	3.995e-16	0	0.6835	3035242
rs3811038	2	113240183	T	C	0.7214	0.00950087	0.00116764	4.05e-16	0	0.8908	3035066
rs77882218	18	53415063	T	C	0.9716	-0.0256345	0.00315042	4.061e-16	11.2	0.2228	3.03667e+06
rs7126413	11	120207405	A	G	0.6182	0.00877177	0.00107803	4.064e-16	2.7	0.4135	3031883
rs11208757	1	66269936	T	C	0.188	-0.010895	0.00133923	4.122e-16	0	0.8266	3037499
rs2303907	2	73470497	T	C	0.5239	0.00852176	0.0010477	4.151e-16	0	0.6619	3.0375e+06
rs1107871	12	132240659	A	G	0.552	-0.00855435	0.00105221	4.286e-16	0	0.5264	3037499
rs112209391	11	79151784	T	C	0.1044	0.0139093	0.00171122	4.343e-16	0	0.4963	3.0375e+06
rs2633723	3	53754418	T	C	0.6118	0.00872976	0.00107399	4.355e-16	0	0.5743	3035786
rs4766975	12	121069126	A	G	0.6089	-0.0087139	0.00107225	4.396e-16	4.1	0.3802	3037499
rs6465603	7	97289046	A	G	0.1809	0.0110417	0.00135933	4.546e-16	28.3	0.01628	3.0375e+06
rs10791303	11	133531999	T	C	0.6202	0.00875828	0.00107843	4.603e-16	24.7	0.0359	3.03579e+06
rs35414759	10	10906047	T	C	0.8149	-0.0109385	0.00134728	4.693e-16	11.7	0.2093	3.0375e+06
rs4851317	2	101054149	T	G	0.3082	-0.00921817	0.00113603	4.868e-16	0	0.6936	3022360
rs72819955	10	107051384	T	C	0.0303	-0.0248216	0.00305898	4.87e-16	9.1	0.2779	3.02488e+06
rs72906124	2	157076201	T	C	0.9433	0.0183572	0.00226274	4.938e-16	6.8	0.3171	3.03695e+06
rs200701118	7	100026421	T	G	0.0627	-0.0185204	0.00228373	5.087e-16	0	0.8055	2713337
rs12916023	15	61456053	A	G	0.4908	-0.00848937	0.00104712	5.187e-16	2.4	0.4199	3034989
rs72771860	5	87974682	T	G	0.0683	-0.0171052	0.00211004	5.21e-16	38.4	0.0121	2.93537e+06
rs1330936	9	23362300	A	G	0.2823	-0.0189928	0.00234288	5.212e-16	0	0.5219	747801
rs62142894	2	51539442	T	C	0.2615	0.00965338	0.00119103	5.26e-16	4.4	0.374	3.03579e+06
rs9409514	9	97065439	T	C	0.3499	-0.00891417	0.00110004	5.336e-16	26.2	0.02986	3021338
rs6698015	1	58265352	T	C	0.6141	0.00870853	0.00107487	5.398e-16	0	0.5494	3037499
rs481998	5	176169058	A	T	0.4449	0.00857932	0.00105943	5.59e-16	30.6	0.01571	3000298
rs7151326	14	86387845	T	G	0.3944	-0.00869869	0.00107448	5.689e-16	0	0.9866	3.01594e+06
rs561655	11	85800279	A	G	0.6553	-0.00891309	0.00110096	5.691e-16	0	0.6225	3037499
rs7793929	7	855076	A	T	0.6562	-0.0103097	0.00127372	5.757e-16	0	1	2272216
rs1971218	2	221835288	A	G	0.5241	0.00853371	0.0010544	5.785e-16	4.8	0.3653	2999155
rs77187837	13	54086522	T	C	0.1223	0.0129263	0.00159729	5.827e-16	0	0.9334	3.0367e+06
rs76957677	10	105030157	T	C	0.02	-0.0309136	0.00381996	5.835e-16	15.3	0.2144	2.90781e+06
rs2488697	10	77054052	T	C	0.2711	-0.00952619	0.00117725	5.882e-16	0	0.8125	3.0367e+06
rs9569211	13	55710879	A	T	0.3532	0.00885638	0.0010949	6.035e-16	11.8	0.2083	3036702
rs36033348	14	98438791	T	C	0.907	-0.0145646	0.00180164	6.279e-16	0	0.6343	3.0375e+06
rs12524795	6	3464074	T	C	0.4448	0.00851288	0.00105324	6.323e-16	0	0.6843	3.03579e+06
rs11019128	11	90393587	T	C	0.3824	-0.00870505	0.00107702	6.346e-16	0	0.7018	3035786
rs592931	11	61496751	T	C	0.3607	0.00882654	0.00109226	6.42e-16	0	0.5618	3.02301e+06
rs4650228	1	74239827	A	G	0.4639	-0.00847327	0.00104925	6.694e-16	7.8	0.2938	3.0375e+06
rs80041551	18	37021014	A	G	0.0465	0.0200729	0.00248706	6.969e-16	0	0.4805	3.03246e+06
rs4980376	6	16924274	T	C	0.2468	-0.00979785	0.00121397	6.971e-16	0	0.5858	3.03579e+06
rs9516771	13	97484830	A	G	0.9372	-0.0174302	0.00215963	6.992e-16	20.9	0.07076	3029636
rs631287	9	128412676	A	G	0.5583	0.008508	0.00105426	7.036e-16	0	0.4992	3034269
rs2098432	12	107677693	A	G	0.3665	-0.00875521	0.00108593	7.49e-16	18.1	0.1009	3.0375e+06
rs7812747	8	77366932	A	G	0.5697	-0.00853763	0.00105925	7.641e-16	1.3	0.4477	3023619
rs10890995	11	109327622	A	G	0.2999	-0.00920148	0.00114194	7.769e-16	0	0.6226	3037499
rs62199988	2	186110190	C	G	0.6045	-0.00862127	0.00107014	7.873e-16	16.7	0.1209	3037499
rs1841023	4	163735584	A	C	0.6892	-0.0091126	0.00113135	7.962e-16	12.5	0.1968	3033353
rs56215322	6	152187758	T	C	0.1698	-0.0112611	0.00139809	7.973e-16	15.3	0.1549	3.01821e+06
rs10465817	1	73975686	A	C	0.3927	-0.00862866	0.00107147	8.087e-16	26.7	0.02304	3037499
rs137121	22	43013554	T	C	0.127	0.0126618	0.00157243	8.117e-16	0	0.7432	3033733
rs117980795	6	98664910	A	G	0.9493	-0.0195098	0.00242311	8.175e-16	0	0.698	2942958
rs7924465	11	132636983	T	C	0.9068	0.0144836	0.0017999	8.495e-16	27.1	0.02106	3.0375e+06
rs708912	20	8403550	T	C	0.7921	0.0103668	0.00128942	8.995e-16	8.7	0.2732	3037499
rs110662	6	33172932	A	G	0.7258	-0.00943721	0.00117391	9.033e-16	21.6	0.06502	3032416
rs6035413	20	19674512	A	T	0.6516	-0.00882265	0.0010982	9.482e-16	2.7	0.4122	3.0375e+06
rs145155829	1	44165646	T	C	0.0424	0.0214823	0.00267557	9.836e-16	0	0.7062	2.86127e+06
rs3817741	6	13279507	A	G	0.1867	-0.0107773	0.00134281	1.009e-15	10.9	0.2261	3037499
rs117520198	11	2212843	A	G	0.1911	0.0106951	0.00133269	1.012e-15	0	0.5549	3.02917e+06
rs13296345	9	14791348	T	C	0.6249	0.00867033	0.00108091	1.046e-15	0	0.4838	3036702
rs1154780	7	78161376	A	G	0.5444	0.00842432	0.00105095	1.091e-15	0	0.6148	3.03579e+06
rs79575945	6	152158847	A	G	0.9104	-0.0146958	0.00183333	1.092e-15	0	0.5244	3.03332e+06
rs3869097	6	30984470	T	C	0.326	-0.00899519	0.00112228	1.097e-15	4.5	0.3788	3.00511e+06
rs7827631	8	143490876	T	C	0.8293	-0.0111507	0.00139135	1.107e-15	33.8	0.004223	3.03476e+06
rs2210054	14	34022139	A	G	0.5825	0.00850114	0.00106105	1.127e-15	9	0.2672	3.0375e+06
rs78278641	11	62413662	T	C	0.1373	0.0122435	0.00152933	1.185e-15	4.8	0.3706	3001966
rs895204	11	70662057	A	G	0.133	-0.0123373	0.00154105	1.185e-15	6	0.3359	3.03695e+06
rs9886703	9	82246351	A	T	0.1671	-0.0112291	0.00140316	1.22e-15	0	0.8731	3.03499e+06
rs113801542	6	71221537	A	G	0.9872	-0.0375136	0.00468989	1.259e-15	36	0.008603	2.99227e+06
rs78116078	1	18434125	C	G	0.7184	0.00930277	0.00116336	1.282e-15	0	0.9479	3037499
rs55851717	8	30919595	A	G	0.7498	0.00966168	0.00120824	1.282e-15	20.6	0.07195	3.0367e+06
rs57957741	4	103164166	A	G	0.5209	0.00837564	0.00104772	1.306e-15	10.8	0.2286	3.03579e+06
rs61902856	11	113472313	T	C	0.2799	-0.00931273	0.00116551	1.345e-15	18	0.1025	3037499
rs1480582	2	161606179	A	T	0.5	0.00835939	0.0010468	1.401e-15	0	0.8892	3.03579e+06
rs12120654	1	74235594	A	G	0.0991	0.0140765	0.00176341	1.436e-15	0	0.8318	2995612
rs895960	12	122346052	A	G	0.2016	-0.0104081	0.00130424	1.464e-15	4.8	0.3641	3.0375e+06
rs9827101	3	131734203	A	C	0.5282	-0.00836223	0.00104818	1.485e-15	0	0.5238	3037499
rs74532781	9	130979716	A	G	0.1436	-0.0119196	0.00149422	1.495e-15	6.8	0.3215	3.02886e+06
rs13026625	2	141949960	T	C	0.4703	0.00836206	0.00104836	1.504e-15	2.5	0.4182	3.0375e+06
rs7600039	2	58076075	T	C	0.0797	-0.0154077	0.00193205	1.53e-15	0	0.6156	3.0375e+06
rs17426562	1	97036113	A	G	0.0646	0.0169736	0.00212862	1.532e-15	0	0.7057	3037499
rs560701	6	93841742	A	G	0.7005	0.0091612	0.00114933	1.579e-15	0	0.4991	3000868
rs9267812	6	32128394	T	C	0.1338	-0.0123153	0.00154563	1.618e-15	23.6	0.06373	3003683
rs1369633	15	47886974	A	C	0.1748	-0.0109778	0.0013779	1.623e-15	0	0.6458	3036702
rs1193240	1	7525982	A	C	0.4107	0.00846827	0.00106395	1.73e-15	10.5	0.2364	3.03555e+06
rs9381086	6	41580073	C	G	0.4002	-0.0085033	0.00106846	1.746e-15	10.1	0.2457	3034899
rs7035315	9	83231511	A	G	0.6281	-0.00861566	0.00108278	1.762e-15	0	0.8183	3036702
rs62189004	2	162549747	T	C	0.9768	-0.0283945	0.00357095	1.838e-15	0	0.6278	2.87793e+06
rs6864049	5	124330522	A	G	0.4706	0.0083344	0.00104846	1.873e-15	15.9	0.135	3.0367e+06
rs7280000	21	39598054	C	G	0.4172	0.00843317	0.0010613	1.92e-15	0	0.5861	3036702
rs7640269	3	71475572	A	G	0.7249	0.0093115	0.00117206	1.944e-15	0	0.5198	3.03579e+06
rs7549469	1	107304576	A	T	0.6796	0.00890771	0.00112135	1.96e-15	0	0.9786	3037499
rs6534704	4	129757825	A	T	0.0842	-0.0149996	0.00188823	1.964e-15	15.6	0.1392	3.02496e+06
rs5759002	22	43263432	A	G	0.4878	0.00831722	0.00104711	1.977e-15	7.1	0.3097	3035786
rs77702622	8	143367857	A	G	0.0612	-0.0173647	0.00218637	1.985e-15	17.6	0.1171	3028079
rs6063897	20	51606879	C	G	0.2431	-0.00970189	0.00122251	2.087e-15	23.6	0.05023	3024191
rs6503409	17	43058742	T	C	0.3392	0.0087782	0.00110634	2.117e-15	0	0.6982	3031370
rs72819942	10	107034723	T	C	0.0914	0.0144256	0.00181809	2.12e-15	0	0.6145	3.02964e+06
rs1871745	8	106457633	A	G	0.7901	0.0101912	0.00128506	2.186e-15	7.3	0.3059	3.0367e+06
rs13073489	3	77257303	A	G	0.7401	-0.00945967	0.00119351	2.271e-15	14.1	0.1675	3.03524e+06
rs12793370	11	122080117	T	C	0.7756	-0.00994687	0.0012551	2.274e-15	3.3	0.4004	3.03335e+06
rs7597126	2	215009358	T	C	0.4971	-0.00831404	0.00104938	2.324e-15	0	0.5498	3.02101e+06
rs67224963	5	63787810	A	G	0.2044	0.0102835	0.00129809	2.343e-15	8.6	0.2768	3.03499e+06
rs58101352	2	140277226	A	G	0.9792	-0.0290518	0.00366864	2.402e-15	0	0.9046	3.03386e+06
rs13161488	5	145572664	T	C	0.648	-0.00869174	0.00109802	2.45e-15	24.7	0.03667	3024163
rs9682904	3	68793738	T	C	0.3846	0.00851627	0.00107585	2.46e-15	11.1	0.2233	3.03579e+06
rs1055797	8	95523233	T	G	0.2485	0.0104518	0.00132127	2.558e-15	0	0.4971	2.55094e+06
rs12507497	4	164895662	A	G	0.6417	-0.00863053	0.00109125	2.595e-15	0	0.8635	3.0375e+06
rs11130296	3	51812952	T	C	0.2776	-0.0092681	0.00117209	2.622e-15	16.6	0.1277	3018708
rs6731373	2	68503044	A	G	0.3456	-0.00872325	0.00110319	2.635e-15	0	0.6475	3021528
rs12820589	12	31797673	A	G	0.7831	-0.0100402	0.00126998	2.665e-15	0	0.7254	3.03579e+06
rs114192810	4	17969142	T	G	0.981	-0.0303589	0.0038416	2.734e-15	9.6	0.2682	3023394
rs12045428	1	210351222	A	C	0.1881	-0.0105793	0.00133896	2.764e-15	0	0.8821	3.0375e+06
rs17361576	4	184792187	A	C	0.4114	0.00840154	0.00106333	2.771e-15	0	0.6247	3037499
rs1630579	12	120850751	T	C	0.781	-0.00999983	0.00126562	2.771e-15	0	0.9586	3.03555e+06
rs4859144	3	182624759	T	C	0.33	0.00878807	0.0011128	2.843e-15	0	0.7061	3037499
rs7109373	11	39928045	A	T	0.804	0.0104065	0.00131812	2.899e-15	9.2	0.2628	3.0375e+06
rs2421694	10	93516104	A	G	0.5686	-0.00833871	0.00105673	2.99e-15	0	0.5168	3.03616e+06
rs1910005	5	81110866	T	C	0.7124	-0.00912141	0.00115615	3.025e-15	10	0.2459	3036702
rs9555651	13	110587023	T	C	0.1673	0.0110618	0.00140209	3.029e-15	5	0.3597	3.0367e+06
rs3103307	17	28660487	A	T	0.5841	-0.00842671	0.00106809	3.033e-15	22	0.05742	3000868
rs10764493	10	18727999	A	G	0.8892	0.0131507	0.00166703	3.058e-15	0	0.8972	3.0375e+06
rs4678463	3	34270633	T	G	0.2518	-0.00950255	0.00120552	3.217e-15	14.3	0.1601	3.0375e+06
rs7628995	3	68323423	A	G	0.656	0.00870818	0.00110529	3.312e-15	12.9	0.1934	3016658
rs1448355	11	131286685	T	C	0.6238	0.00851076	0.00108044	3.349e-15	0	0.5693	3035786
rs36011282	18	58973546	A	G	0.4351	-0.00832933	0.00105762	3.386e-15	0	0.6919	3024960
rs113254113	19	13191646	T	C	0.1126	-0.0131433	0.00166888	3.387e-15	21.3	0.08354	2.98836e+06
rs12516485	5	3269403	A	G	0.1251	0.0125058	0.00158808	3.415e-15	34.7	0.004549	3012857
rs112611766	2	104511377	A	T	0.9377	-0.0171048	0.00217275	3.475e-15	0	0.5917	3.01557e+06
rs66968950	4	80909460	A	C	0.6366	0.00856892	0.0010889	3.562e-15	30.5	0.009891	3031883
rs5024499	2	44446931	A	T	0.8027	-0.0103469	0.00131484	3.571e-15	18.8	0.09162	3.0375e+06
rs7839989	8	133796266	T	C	0.2241	0.00987508	0.001255	3.58e-15	0	0.6755	3036702
rs6549670	3	74936132	A	G	0.1639	0.0111479	0.00141718	3.663e-15	0	0.8873	3.02172e+06
rs2504846	6	40373846	T	C	0.0262	-0.0257931	0.00328026	3.743e-15	0	0.5904	3.02937e+06
rs11257765	10	12434742	T	C	0.6935	-0.0089577	0.00113943	3.804e-15	19.8	0.09003	3013631
rs853199	17	35850225	T	C	0.355	0.00859493	0.0010935	3.837e-15	3.5	0.3934	3.0375e+06
rs12897542	14	72449591	A	G	0.8034	-0.0103491	0.0013168	3.854e-15	8.9	0.2703	3.03658e+06
rs11767283	7	121947456	A	G	0.7731	0.00991023	0.00126109	3.885e-15	0	0.4999	2.98112e+06
rs9291436	4	22165174	T	C	0.6355	0.00854282	0.00108719	3.924e-15	0	0.7546	3.0375e+06
rs6743032	2	126024787	A	G	0.0913	-0.0142717	0.00181663	3.962e-15	0	0.6595	3.0375e+06
rs170035	4	39793856	A	G	0.6208	0.0084942	0.00108143	4.007e-15	0	0.9858	3.02081e+06
rs12104029	18	62509211	C	G	0.5305	-0.00823279	0.00104846	4.078e-15	20.5	0.07098	3037499
rs12981405	19	19651577	T	C	0.1656	-0.0110564	0.00140805	4.094e-15	8.7	0.275	3.03579e+06
rs13060816	3	107280486	T	C	0.4705	-0.00823018	0.00104833	4.124e-15	16.3	0.1269	3037499
rs56256156	10	10036402	A	C	0.5914	-0.00835005	0.00106444	4.334e-15	0	0.4893	3.0375e+06
rs76835317	8	135424654	A	G	0.1213	-0.0125718	0.00160294	4.403e-15	0	0.8837	3.0367e+06
rs60637254	5	79323473	C	G	0.3972	-0.00838551	0.00106949	4.483e-15	0	0.8309	3036702
rs8004353	14	29814928	A	C	0.6418	0.00857963	0.0010949	4.641e-15	10.4	0.2403	3017631
rs10214086	5	136783945	A	T	0.7487	0.00945301	0.00120648	4.695e-15	4.8	0.3644	3036702
rs210152	6	33515520	A	G	0.8228	-0.0107337	0.00137074	4.867e-15	26.5	0.02589	3035804
rs6549016	3	85180270	A	C	0.4588	-0.00822108	0.00105008	4.903e-15	0	0.9524	3037499
rs10830858	11	91896638	T	C	0.5062	0.00819375	0.00104659	4.926e-15	0	0.5409	3037499
rs35414043	15	66839394	A	G	0.0764	-0.0153931	0.00197007	5.576e-15	0	0.9723	3.0367e+06
rs2269506	3	50595141	T	C	0.1039	0.0134335	0.00171944	5.588e-15	21.9	0.06184	3.02132e+06
rs62442809	7	21132591	T	C	0.284	-0.00906462	0.0011607	5.746e-15	0	0.8148	3.03579e+06
rs12694681	2	226609241	T	G	0.692	0.00885661	0.00113418	5.784e-15	0	0.6669	3.03335e+06
rs4805753	19	32818419	T	C	0.199	0.0102544	0.00131331	5.803e-15	0	0.7423	3.02496e+06
rs4376462	8	31359814	T	G	0.3977	-0.00834807	0.00106926	5.837e-15	0.8	0.458	3.0367e+06
rs1103127	16	10234764	A	G	0.4911	-0.00816764	0.00104667	6.025e-15	0	0.4919	3037499
rs7097348	10	53663315	T	C	0.7168	-0.00905386	0.00116151	6.435e-15	7.5	0.3023	3.0367e+06
rs112255786	6	50888500	C	G	0.9385	-0.0169754	0.00217819	6.514e-15	0	0.6	3.03696e+06
rs1779549	14	84640016	A	C	0.4623	0.00817894	0.00104979	6.627e-15	0	0.501	3.03579e+06
rs10853981	19	4965064	A	G	0.3286	-0.00868392	0.00111461	6.642e-15	26.2	0.02673	3034230
rs6684189	1	91093014	T	C	0.6302	-0.00844371	0.00108421	6.792e-15	2.4	0.4214	3035786
rs7449561	6	66215549	A	G	0.2268	0.0097312	0.00124952	6.829e-15	3.7	0.389	3.0375e+06
rs4780865	16	10270667	A	G	0.0897	-0.0142523	0.00183115	7.057e-15	0	0.7044	3.0375e+06
rs1337731	1	199444151	A	G	0.3344	0.00863246	0.0011091	7.073e-15	10.9	0.2254	3037499
rs16962845	16	61028673	T	C	0.8932	-0.0131864	0.00169437	7.115e-15	0	0.5272	3.0367e+06
rs4850954	2	101573214	T	C	0.4529	0.00818176	0.00105162	7.233e-15	1.5	0.442	3.03498e+06
rs1351665	3	126892288	T	C	0.4491	0.00818289	0.00105197	7.354e-15	18.5	0.09538	3.0375e+06
rs16970633	15	40642877	T	G	0.1582	-0.0111471	0.00143404	7.663e-15	0	0.8242	3036702
rs1835388	4	65603569	T	C	0.4703	-0.00814827	0.00104836	7.694e-15	14.9	0.1508	3037499
rs73405293	12	117522917	A	G	0.1486	0.0114466	0.00147302	7.78e-15	0	0.7241	3.02949e+06
rs4981711	14	30074001	T	C	0.6167	0.00841414	0.00108278	7.795e-15	21.9	0.05801	3.00087e+06
rs7965875	12	130753437	T	C	0.7018	-0.00890082	0.00114564	7.891e-15	0	0.5545	3.02778e+06
rs2941318	16	9312782	A	G	0.4299	0.00821406	0.00105724	7.911e-15	0	0.654	3.03579e+06
rs10880961	12	46765228	C	G	0.398	0.00830363	0.00106899	8.01e-15	13	0.185	3.0375e+06
rs34719425	6	167620407	T	C	0.243	0.00950644	0.00122408	8.074e-15	0	0.5193	3017312
rs10202640	2	28434477	A	G	0.1943	-0.0102705	0.00132285	8.232e-15	0	0.4975	3.03579e+06
rs12349094	9	95953313	T	C	0.5413	0.00815307	0.00105023	8.291e-15	7.5	0.3022	3036702
rs1332894	9	87250817	T	C	0.134	-0.0119258	0.00153637	8.362e-15	9.1	0.2674	3.03616e+06
rs6704241	1	154814785	A	G	0.663	0.00859319	0.00110715	8.38e-15	16.6	0.1257	3.03658e+06
rs4724085	7	42015480	A	C	0.6856	-0.00874578	0.00112782	8.844e-15	0	0.9108	3033238
rs9935637	16	76469730	C	G	0.4488	0.00815836	0.00105218	8.936e-15	0	0.6307	3036702
rs6815512	4	173075232	A	C	0.5469	-0.0081479	0.00105114	9.08e-15	9	0.2666	3037499
rs4142529	6	98322361	T	C	0.1185	-0.0126233	0.00162883	9.195e-15	0	0.5539	3.00087e+06
rs2054805	8	92021036	T	C	0.725	0.00908304	0.00117202	9.216e-15	0	0.8029	3.0367e+06
rs11191652	10	105075736	T	G	0.8617	0.0129113	0.00166599	9.223e-15	0	0.6255	2.5143e+06
rs11698330	20	14507909	T	G	0.2011	0.0101121	0.00130545	9.484e-15	17.2	0.1136	3.0375e+06
rs28607949	2	35041094	T	C	0.4539	-0.00819535	0.00105811	9.514e-15	17.7	0.1105	2996722
rs130649	22	39645316	A	G	0.2544	0.00935242	0.00120774	9.639e-15	6.6	0.331	3005865
rs2665668	2	60768978	A	G	0.6324	-0.00841194	0.00108629	9.649e-15	1.1	0.4516	3031658
rs1078364	18	9427545	T	C	0.7678	0.00959925	0.00123974	9.74e-15	13	0.1863	3035066
rs12442630	15	57148007	A	T	0.9686	0.0232255	0.00300138	1.006e-14	15.4	0.1474	3.03547e+06
rs10894605	11	132654027	A	G	0.5827	0.00821195	0.00106142	1.02e-14	34	0.003693	3.03579e+06
rs9264644	6	31238522	T	C	0.2815	-0.00908432	0.00117512	1.068e-14	26.7	0.04311	2977628
rs35215630	5	136765039	T	C	0.3726	0.0083673	0.00108237	1.072e-14	4	0.3835	3036702
rs4082337	10	65487810	T	C	0.6867	0.00877507	0.00113512	1.073e-14	1.4	0.445	3000071
rs6088618	20	33409350	A	G	0.449	0.00813085	0.00105199	1.084e-14	23.5	0.0435	3037499
rs293009	5	58027009	A	G	0.5794	0.00819265	0.0010601	1.089e-14	0	0.6192	3036702
rs1470223	18	50116751	T	C	0.2121	0.00989203	0.00127999	1.09e-14	0.5	0.4654	3.0375e+06
rs7993752	13	42573980	A	C	0.5793	0.00818828	0.00106006	1.122e-14	0	0.6869	3.0367e+06
rs72695265	1	112155679	T	C	0.2292	-0.00961602	0.0012449	1.125e-14	14.3	0.1604	3.0375e+06
rs76455914	7	71775291	C	G	0.0334	0.0225386	0.00291816	1.128e-14	0	0.6077	3.02502e+06
rs149274654	1	74378017	C	G	0.0343	0.0228827	0.0029645	1.17e-14	39.9	0.03155	2.85694e+06
rs16837395	3	131378324	C	G	0.4256	-0.00816063	0.00105829	1.243e-14	0	0.5818	3037499
rs75641874	5	91210381	T	G	0.0969	0.0136815	0.00177443	1.251e-14	10.6	0.2406	3.01832e+06
rs4943074	13	31646255	A	C	0.5489	0.00810865	0.00105155	1.251e-14	0	0.8718	3037499
rs1452082	3	62465039	A	C	0.5514	0.00813332	0.00105485	1.256e-14	2	0.431	3021552
rs6906818	6	142970259	T	C	0.5985	0.00822943	0.00106743	1.261e-14	0	0.5644	3.0375e+06
rs217176	16	72203192	T	C	0.1806	-0.010491	0.00136077	1.262e-14	7.3	0.3067	3.03499e+06
rs2710873	1	978193	A	G	0.1607	-0.0113418	0.00147231	1.328e-14	13.5	0.2679	2844528
rs7137059	12	84579949	A	G	0.7885	0.009881	0.00128281	1.332e-14	0	0.6108	3.03043e+06
rs12147215	14	85104052	A	G	0.2299	0.00957873	0.00124357	1.333e-14	8.7	0.2733	3.0375e+06
rs7983020	13	21239941	T	C	0.7151	-0.00892938	0.00115926	1.336e-14	0	0.9633	3037499
rs143812851	16	61773849	A	G	0.1689	-0.0107562	0.00139756	1.395e-14	13.1	0.189	3.03329e+06
rs13061596	3	18014304	A	G	0.045	-0.019479	0.00253117	1.405e-14	0	0.7252	3020514
rs9491350	6	98800429	C	G	0.8912	0.0130047	0.00169039	1.433e-14	10.2	0.2536	3.00168e+06
rs268134	2	65608363	A	G	0.2483	0.00931409	0.00121116	1.465e-14	17.8	0.1044	3.0375e+06
rs1939800	11	105814770	T	C	0.3833	0.00827494	0.00107658	1.51e-14	3.6	0.3912	3035553
rs72667460	1	66536012	T	C	0.0538	0.0178369	0.0023206	1.515e-14	14.3	0.1669	3.03372e+06
rs55863153	12	123637698	A	C	0.9728	-0.0248694	0.00323716	1.556e-14	0	0.6384	2999301
rs12964590	18	77632580	A	G	0.4468	-0.00808414	0.00105292	1.616e-14	0	0.5423	3034957
rs11786807	8	105077013	A	G	0.5729	-0.00811454	0.00105795	1.724e-14	0	0.4973	3036702
rs1128687	17	78973474	T	C	0.5708	-0.00812925	0.00106019	1.752e-14	12.6	0.2087	3020159
rs305191	2	36252564	T	C	0.2675	0.00906586	0.00118246	1.763e-14	19.1	0.08907	3.03555e+06
rs12912465	15	77309459	T	C	0.2689	-0.00911207	0.00118885	1.793e-14	11.8	0.2288	2.99311e+06
rs7716190	5	30900015	C	G	0.7701	-0.00953446	0.00124408	1.804e-14	0	0.9251	3.03499e+06
rs2591114	18	28372663	A	G	0.5455	-0.00805434	0.00105116	1.822e-14	15.6	0.14	3035786
rs139019609	9	103001820	A	G	0.9564	0.0197193	0.00257381	1.833e-14	0	0.785	3010654
rs72665099	8	88273939	T	G	0.9333	0.016068	0.00209766	1.856e-14	0	0.7173	3.03616e+06
rs143095689	1	220348801	T	C	0.1857	0.0103051	0.00134559	1.877e-14	7.9	0.2911	3.0375e+06
rs936580	15	40924578	A	G	0.1532	0.0111273	0.00145295	1.886e-14	0	0.7258	3.0367e+06
rs2145265	20	58232736	T	C	0.8408	0.010953	0.00143019	1.886e-14	0	0.9327	3.0375e+06
rs12127928	1	28708529	T	C	0.8071	0.0101845	0.00132997	1.891e-14	0	0.6109	3019927
rs2824999	21	20060670	T	C	0.7304	-0.00902318	0.00117916	1.977e-14	0	0.4825	3.0375e+06
rs2030323	11	27728539	A	C	0.2138	0.00976629	0.00127627	1.979e-14	0	0.5777	3037499
rs12768641	10	134966154	A	G	0.7614	0.00940253	0.00122886	1.992e-14	0	0.7645	3.03149e+06
rs7715167	5	170778824	T	C	0.3883	-0.00824886	0.0010783	2.015e-14	0	0.754	3011328
rs62410180	4	17904598	T	C	0.9853	-0.0334877	0.00437976	2.067e-14	0	0.9593	2993329
rs11633934	15	27994731	A	C	0.5433	0.00803016	0.00105045	2.102e-14	0	0.7076	3.0375e+06
rs72657787	1	38010243	A	G	0.0783	-0.0149026	0.00194986	2.119e-14	29.4	0.01411	3.03097e+06
rs2960296	4	2943672	C	G	0.4118	0.00812497	0.00106318	2.142e-14	8.9	0.2694	3037499
rs11643516	16	26456439	T	C	0.4128	-0.00811815	0.00106293	2.217e-14	0	0.7247	3036702
rs11196397	10	115375528	A	C	0.2731	0.00897314	0.00117488	2.218e-14	0	0.591	3.03499e+06
rs7634036	3	18508640	C	G	0.2394	-0.00936131	0.00122658	2.314e-14	0	0.9184	3.03579e+06
rs1430047	2	16646461	A	G	0.7329	-0.00902508	0.00118264	2.318e-14	10.8	0.2289	3.0375e+06
rs1820986	2	68075346	A	G	0.1373	-0.0116032	0.00152079	2.349e-14	0	0.8943	3.03579e+06
rs1418004	1	70117448	T	C	0.4184	-0.00809308	0.00106073	2.352e-14	0	0.5583	3037499
rs72761767	9	122077623	T	C	0.9599	-0.020338	0.00266751	2.452e-14	2.1	0.4282	3.03638e+06
rs35932033	8	127417164	A	G	0.7518	-0.00925585	0.00121399	2.456e-14	25.9	0.02928	3.02416e+06
rs9513416	13	99055774	A	G	0.8474	-0.0110922	0.00145528	2.492e-14	11.9	0.2074	3.0367e+06
rs56173013	7	99600405	A	T	0.5897	0.00810864	0.00106407	2.531e-14	7.5	0.3003	3035786
rs9922098	16	73440877	A	G	0.5234	0.00800585	0.00105068	2.536e-14	0	0.5596	3020017
rs6027503	20	58893584	C	G	0.5689	-0.00805961	0.00105785	2.557e-14	12.9	0.1926	3.03027e+06
rs8025575	15	26788083	C	G	0.4485	-0.00801585	0.0010521	2.558e-14	0	0.7677	3.0375e+06
rs7657329	4	181308073	A	C	0.3184	-0.00856171	0.00112398	2.592e-14	21.1	0.0671	3033353
rs73989464	2	215241551	A	G	0.8206	-0.0104187	0.0013679	2.612e-14	11	0.2306	3019119
rs7645013	3	127157758	T	C	0.2942	-0.0087451	0.00114829	2.616e-14	14.4	0.1589	3037499
rs1338263	6	93640548	A	G	0.5467	-0.00800497	0.0010511	2.622e-14	0	0.5081	3.0375e+06
rs2886405	10	127152944	T	G	0.3604	0.00834816	0.00109672	2.707e-14	0	0.8398	2999527
rs55901919	2	212289451	T	C	0.2718	-0.00895	0.00117615	2.75e-14	17.2	0.1137	3.0375e+06
rs9477291	6	17015638	A	G	0.3108	-0.0086032	0.00113057	2.755e-14	0	0.669	3037499
rs2100249	7	113848497	T	G	0.352	-0.00834434	0.00109667	2.767e-14	3.7	0.3921	3031603
rs2338719	22	48879639	T	C	0.3413	0.00839849	0.00110424	2.83e-14	3.3	0.3989	3.03384e+06
rs11030742	11	29621198	A	G	0.8232	-0.0104691	0.00137649	2.832e-14	0	0.5036	3.01585e+06
rs56181223	15	80818279	A	T	0.343	-0.00838453	0.0011024	2.839e-14	0	0.9598	3036702
rs9551887	13	30884268	T	C	0.549	-0.0079994	0.00105208	2.879e-14	1.4	0.4448	3.03452e+06
rs12518468	5	7249696	T	C	0.6672	0.00844692	0.00111106	2.9e-14	0	0.6213	3034091
rs7382146	6	28665362	T	C	0.4488	-0.00808669	0.00106378	2.916e-14	2.5	0.4218	2970796
rs56355837	18	73009786	A	C	0.6641	-0.00842414	0.00110829	2.942e-14	9.1	0.2673	3.03524e+06
rs586875	11	30755937	A	G	0.4245	0.00804842	0.00105896	2.96e-14	16.8	0.1205	3.03567e+06
rs111258777	2	58346019	T	C	0.8973	-0.0131028	0.00172417	2.972e-14	7.8	0.2936	3.03579e+06
rs4272263	7	14502670	A	G	0.3819	-0.00818201	0.00107698	3.018e-14	4.7	0.3661	3.0375e+06
rs1380669	1	69786922	A	G	0.7552	0.0092445	0.00121696	3.039e-14	0	0.7058	3.0375e+06
rs61958175	13	58680250	A	G	0.9508	-0.0185729	0.0024452	3.059e-14	30.2	0.02879	2973418
rs6452080	5	22325948	T	C	0.4348	0.0080191	0.00105575	3.066e-14	30.4	0.01052	3.03616e+06
rs7775100	6	96519657	T	C	0.3913	-0.00814199	0.00107215	3.093e-14	18	0.1018	3037499
rs4977885	9	23687983	A	G	0.3953	-0.00815291	0.00107359	3.104e-14	14.3	0.1654	3.01855e+06
rs62081488	18	35169974	T	C	0.0431	-0.0196046	0.00258182	3.118e-14	15.8	0.1471	3.02513e+06
rs34362479	18	35106736	C	G	0.949	0.0181336	0.00238835	3.141e-14	0	0.5128	3.01236e+06
rs4261877	3	50692394	C	G	0.5248	0.00795461	0.0010478	3.164e-14	25.1	0.03205	3037499
rs139872934	2	107543830	T	C	0.0912	0.0137968	0.00181753	3.174e-14	18.7	0.0922	3037499
rs73676288	7	11959827	A	C	0.3383	0.00970647	0.00127869	3.174e-14	0	1	2272216
rs9321394	6	99600083	A	G	0.2485	0.00919212	0.00121118	3.215e-14	7.4	0.3041	3.03579e+06
rs10006551	4	105433088	T	C	0.5439	0.00797542	0.00105086	3.221e-14	0	0.8206	3035786
rs17276956	8	13979875	A	C	0.5213	-0.00795207	0.00104789	3.226e-14	0	0.7073	3.03499e+06
rs62092937	18	48748903	T	C	0.4459	-0.00798602	0.00105269	3.297e-14	8.2	0.2854	3037499
rs1904132	5	117234026	T	C	0.3304	-0.00845532	0.00111455	3.3e-14	25.1	0.03691	3026131
rs6867285	5	60521741	T	C	0.1831	-0.0102654	0.00135357	3.353e-14	14.4	0.1614	3.03476e+06
rs9384761	6	97369078	A	G	0.2411	-0.00927346	0.00122327	3.425e-14	0	0.7183	3037499
rs10204322	2	166244681	A	G	0.3172	-0.00852352	0.00112434	3.43e-14	22	0.05568	3037499
rs13247375	7	18183650	T	C	0.2062	-0.00980643	0.0012937	3.445e-14	12.6	0.1941	3.03579e+06
rs17557610	13	69126008	T	C	0.197	-0.00997161	0.00131576	3.484e-14	17.9	0.1043	3.0367e+06
rs573834	2	166971191	A	C	0.1382	-0.0114894	0.00151619	3.514e-14	0	0.6755	3.0375e+06
rs11227217	11	65307402	T	C	0.2059	-0.00980737	0.00129423	3.522e-14	43.1	0.0001061	3.03661e+06
rs2097532	1	20551745	T	C	0.6437	0.00827667	0.00109335	3.74e-14	14.1	0.168	3033371
rs565960	1	175850823	T	C	0.7114	0.0087496	0.00115594	3.752e-14	9.1	0.2688	3.03152e+06
rs2319989	17	50691493	A	T	0.8172	0.0102463	0.00135382	3.779e-14	0	0.6634	3.0375e+06
rs117873455	11	66102557	T	C	0.0466	0.0189372	0.00250313	3.869e-14	24.9	0.05966	2987530
rs59903549	6	156448341	T	C	0.0752	-0.0150095	0.00198417	3.895e-14	0	0.6149	3.0375e+06
rs3936100	18	5872442	T	G	0.3674	0.00822656	0.00108762	3.907e-14	0	0.6359	3.02496e+06
rs4652548	1	180954130	T	C	0.5889	0.00804295	0.00106345	3.932e-14	0	0.6907	3037499
rs1182532	20	58393545	A	C	0.1549	0.0110653	0.00146338	3.997e-14	0.2	0.4722	2.96667e+06
rs62179650	2	189135884	A	G	0.2979	0.00870135	0.0011511	4.06e-14	16	0.1331	3.00087e+06
rs12339610	9	121922801	T	C	0.7401	0.00903753	0.00119569	4.083e-14	2.7	0.4145	3.02416e+06
rs79431768	5	86959865	C	G	0.9035	0.0134464	0.00177937	4.127e-14	0	0.9429	3.01268e+06
rs12914489	15	74187937	A	G	0.1035	-0.01298	0.001718	4.188e-14	18.9	0.09158	3036702
rs2298679	21	35247460	T	C	0.2051	-0.00979124	0.00129607	4.211e-14	14.1	0.1664	3.0367e+06
rs2212940	1	91103227	A	G	0.3966	-0.00808324	0.00107021	4.243e-14	10.3	0.2401	3034230
rs10906209	10	12740082	A	C	0.4583	-0.00797523	0.00105656	4.419e-14	23.2	0.04714	3.00087e+06
rs1519799	2	157064317	A	T	0.5792	0.00799956	0.00105989	4.426e-14	11.3	0.2173	3037499
rs4538748	6	32657505	T	C	0.6125	0.00817716	0.00108364	4.493e-14	0	0.5777	2983947
rs9465509	6	19744129	A	G	0.4815	-0.00790073	0.00104722	4.552e-14	0	0.8341	3037499
rs6737433	2	1903987	C	G	0.7747	0.0094532	0.00125313	4.564e-14	0	0.5653	3.03427e+06
rs7641534	3	139700752	T	C	0.4567	-0.00792346	0.00105045	4.604e-14	0	0.9623	3.0375e+06
rs73411780	12	122204870	T	C	0.9481	0.017821	0.00236286	4.62e-14	0	0.9051	3027224
rs72771835	5	87736334	A	T	0.0729	0.0151863	0.00201373	4.657e-14	0	0.9089	3.03446e+06
rs10419571	19	4499976	T	C	0.6825	-0.00850548	0.00112796	4.681e-14	5.3	0.3554	3016514
rs10445864	2	115929277	A	G	0.6052	-0.00807354	0.00107079	4.699e-14	0	0.8232	3035679
rs6028103	20	59886152	T	C	0.8264	0.010416	0.00138147	4.703e-14	27.6	0.01918	3037499
rs35482321	16	1255832	T	C	0.3103	-0.00857713	0.00113758	4.715e-14	0	0.5128	3.00285e+06
rs11861256	16	48747433	A	C	0.191	0.0100396	0.00133168	4.733e-14	0	0.6465	3.03499e+06
rs71421657	2	233583662	T	C	0.9273	0.0152533	0.00202346	4.752e-14	0	0.647	3.01299e+06
rs17721326	8	139310138	T	C	0.2951	0.00865194	0.00114774	4.753e-14	10.1	0.245	3.03499e+06
rs2999158	1	113239478	T	C	0.3324	0.00837216	0.00111108	4.886e-14	14.4	0.1594	3035786
rs2011074	5	88741059	T	C	0.3521	0.00825671	0.00109599	4.943e-14	12.2	0.2028	3034989
rs801563	5	134984992	T	C	0.2112	-0.0096592	0.00128215	4.948e-14	26.7	0.02386	3.0367e+06
rs7121640	11	116155104	C	G	0.4199	0.0080051	0.0010627	4.978e-14	15.3	0.1463	3.02325e+06
rs9595590	13	47642196	A	T	0.4883	0.00788553	0.00104693	4.993e-14	6.1	0.3328	3.0367e+06
rs62238582	3	18627969	A	G	0.1053	-0.0128389	0.00170474	5.028e-14	0	0.8024	3.0375e+06
rs10145770	14	28733956	A	G	0.2145	-0.00959951	0.00127475	5.063e-14	11.1	0.2216	3.0375e+06
rs117623407	19	32204489	A	G	0.8515	-0.011147	0.0014804	5.075e-14	0	0.5193	3001034
rs164938	3	10315103	T	G	0.3936	-0.00806379	0.00107104	5.122e-14	0	0.5293	3037499
rs6425839	1	34262167	T	G	0.5082	0.00790107	0.00104953	5.135e-14	0	0.6304	3.02081e+06
rs211283	10	32331161	C	G	0.24	-0.00922362	0.00122534	5.175e-14	0	0.859	3036702
rs10811892	9	23342278	T	C	0.0463	-0.0189643	0.00251963	5.205e-14	8.5	0.3118	2.96671e+06
rs2283070	7	126393180	T	C	0.4098	0.00800557	0.00106396	5.307e-14	0	0.656	3037499
rs8012614	14	73954464	A	C	0.4996	-0.0078889	0.00104867	5.351e-14	29.4	0.01302	3024960
rs6901175	6	32198527	A	G	0.1329	-0.0117509	0.00156205	5.356e-14	0	0.6701	2.95773e+06
rs9807112	18	52541788	T	C	0.6859	-0.00848131	0.00112742	5.365e-14	0	0.6451	3036955
rs2931203	2	240324316	A	T	0.7566	-0.00918581	0.00122107	5.379e-14	8.6	0.2834	3.0288e+06
rs79556505	6	145634441	T	C	0.8995	-0.0130978	0.00174128	5.391e-14	16.9	0.1225	3034152
rs1944386	18	36037621	T	C	0.6447	-0.0082203	0.00109329	5.509e-14	0	0.9258	3.0375e+06
rs6880251	5	149652000	T	C	0.2305	-0.00935012	0.00124356	5.528e-14	1.2	0.4482	3.03201e+06
rs2241908	11	62555242	A	G	0.6594	0.00831331	0.00110589	5.582e-14	12.1	0.2056	3027780
rs149662	14	72639496	T	C	0.1887	0.010052	0.00133732	5.609e-14	21.5	0.06098	3037499
rs2303929	7	150761314	A	G	0.2329	0.0093103	0.0012389	5.675e-14	23.2	0.04775	3032832
rs10204051	2	103775435	T	G	0.408	-0.00801161	0.00106608	5.681e-14	0	0.5733	3029534
rs16854920	1	204966170	T	C	0.6632	-0.00833973	0.00110975	5.707e-14	0	0.9059	3023265
rs4449378	4	170283961	T	C	0.6128	-0.00807321	0.0010745	5.751e-14	0	0.5941	3035786
rs115802109	1	150053389	T	C	0.954	-0.0191009	0.00254224	5.757e-14	0	0.8487	2.93226e+06
rs795540	5	13817984	T	C	0.5854	-0.00797623	0.00106225	5.952e-14	14.5	0.158	3036702
rs62301644	4	22215147	A	G	0.0906	0.0137247	0.00182801	6.01e-14	0	0.6909	3.02064e+06
rs28597883	16	82647566	C	G	0.4551	0.00788683	0.00105089	6.15e-14	3.4	0.3978	3036702
rs838041	2	140315378	T	C	0.352	-0.0082224	0.0010956	6.157e-14	0	0.7907	3037499
rs35209304	19	36175055	T	C	0.1915	0.00998886	0.00133098	6.164e-14	2.7	0.414	3.03214e+06
rs6450460	5	57323145	C	G	0.2066	0.00969469	0.00129258	6.367e-14	7.2	0.3087	3.0367e+06
rs61908920	11	134454235	A	T	0.1603	0.0106973	0.0014264	6.394e-14	4.4	0.3727	3036670
rs7544544	1	105842991	A	C	0.6316	0.00813509	0.00108475	6.405e-14	0	0.7667	3.0375e+06
rs13246220	7	39324253	T	G	0.6154	-0.00806436	0.00107555	6.479e-14	9.5	0.2551	3.0375e+06
rs2607505	5	52976955	C	G	0.6865	-0.00845807	0.00112805	6.496e-14	0	0.8799	3.0367e+06
rs187370645	3	48512188	A	C	0.0099	0.0458173	0.00611066	6.5e-14	0	1	2272216
rs1670459	11	76998753	C	G	0.6083	-0.00803578	0.00107195	6.552e-14	0	0.8693	3.0375e+06
rs28741121	22	42025823	A	G	0.166	0.0106031	0.00141472	6.641e-14	22.5	0.06558	3.0014e+06
rs9380237	6	31264392	A	G	0.27	-0.00899578	0.00120039	6.666e-14	9	0.2923	2928256
rs2183271	10	21957229	T	C	0.6284	0.00818119	0.00109169	6.672e-14	0.8	0.4574	2.98833e+06
rs74078214	14	98501547	A	T	0.2842	-0.008718	0.00116332	6.685e-14	0	0.5272	3.02081e+06
rs2242265	8	145667354	A	C	0.5313	0.00786687	0.00105007	6.78e-14	0	0.8268	3028766
rs17760286	6	98763844	A	C	0.0501	-0.0210963	0.00281595	6.784e-14	28.8	0.03756	2203822
rs189707046	1	169160349	A	C	0.3983	0.00925736	0.00123581	6.827e-14	0	1	2272216
rs114440021	21	34202672	T	C	0.114	0.0123298	0.00164664	6.996e-14	0	0.9745	3.0367e+06
rs138723848	2	51535906	A	G	0.9783	-0.0269322	0.00359753	7.067e-14	0.8	0.4577	3.02692e+06
rs259812	2	180787654	A	C	0.6949	0.0085074	0.0011364	7.103e-14	6.8	0.3156	3037499
rs544565	9	14068504	T	G	0.3056	0.00852438	0.00113902	7.207e-14	0	0.6555	3020755
rs7515450	1	78582845	A	T	0.3917	0.00802082	0.00107195	7.284e-14	0	0.729	3037499
rs4586770	3	79591854	T	C	0.3983	-0.00799345	0.00106885	7.496e-14	0	0.5677	3037499
rs6535025	4	135457628	A	G	0.1976	-0.00984574	0.00131681	7.587e-14	0	0.6134	3.02496e+06
rs7796089	7	77512098	C	G	0.3381	-0.00827028	0.0011061	7.594e-14	25.2	0.0314	3037499
rs1884368	1	61839973	T	C	0.2472	0.00908893	0.00121597	7.731e-14	23	0.04956	3.02253e+06
rs2204506	2	124196072	A	G	0.5657	0.0079013	0.00105785	8.059e-14	0	0.4964	3024960
rs74740938	10	66921055	A	T	0.1186	0.0120845	0.00161875	8.299e-14	28.5	0.01687	3.03616e+06
rs61226201	2	29060630	A	T	0.4227	0.00913426	0.0012247	8.743e-14	0	1	2272216
rs947091	10	31054186	A	G	0.4799	-0.00781479	0.00104779	8.753e-14	23.4	0.04623	3034989
rs13030436	2	23301140	T	C	0.434	0.00787415	0.00105575	8.769e-14	0	0.929	3.0375e+06
rs11209894	1	41798668	A	G	0.1336	0.0115346	0.00154734	9.032e-14	7.3	0.3068	3.00087e+06
rs8047204	16	89766063	A	G	0.6296	0.00809129	0.00108554	9.052e-14	0	0.5879	3026336
rs9276822	6	32829320	A	C	0.101	0.01295	0.00173739	9.082e-14	0	0.5296	3.03436e+06
rs6907381	6	11972512	A	G	0.1237	-0.0118461	0.00158928	9.094e-14	5.2	0.3543	3.0375e+06
rs12064553	1	212397008	A	T	0.2278	0.0092982	0.00124759	9.137e-14	0	0.9971	3.0375e+06
rs78873173	2	80414593	A	G	0.0811	0.014319	0.00192205	9.334e-14	11.1	0.2262	3020814
rs17234990	3	7195141	T	C	0.6802	-0.00835713	0.0011219	9.375e-14	10.4	0.2361	3037499
rs7073711	10	10884232	A	G	0.8514	0.0109525	0.00147108	9.702e-14	25.7	0.0284	3.0375e+06
rs11653258	17	44017725	T	G	0.2287	0.00942775	0.00126642	9.709e-14	9.4	0.2837	2.93966e+06
rs225285	17	33931084	C	G	0.729	-0.0087602	0.00117724	9.972e-14	6.5	0.3235	3.0375e+06
rs3020326	6	152295185	A	T	0.6944	0.00845266	0.00113603	1.004e-13	4.9	0.3615	3.03669e+06
rs1338721	1	66690704	A	G	0.4661	-0.00780593	0.00104922	1.01e-13	0	0.5579	3035786
rs1361580	13	81291962	C	G	0.2066	0.00961622	0.00129295	1.029e-13	1.7	0.4386	3.03499e+06
rs75795256	3	82998151	T	C	0.9086	-0.0136014	0.00182916	1.04e-13	4.3	0.3842	2.99309e+06
rs137858393	1	96454977	A	G	0.9333	0.0156485	0.00210555	1.069e-13	11.9	0.2195	3.01344e+06
rs1638526	17	19848450	T	C	0.7414	0.00888041	0.00119501	1.076e-13	0	0.7372	3037499
rs6448740	4	31053009	C	G	0.5077	-0.00777453	0.00104663	1.1e-13	0	0.6921	3037499
rs7936656	11	76203671	A	G	0.3202	-0.00832741	0.00112153	1.125e-13	17.6	0.1074	3037499
rs2283250	11	17820177	A	G	0.4843	-0.00777419	0.00104702	1.126e-13	0	0.502	3037499
rs13085461	3	24950387	C	G	0.4744	0.00777975	0.00104788	1.132e-13	2.7	0.4133	3.0375e+06
rs73185898	7	101727633	C	G	0.8155	0.0109174	0.00147065	1.14e-13	0	0.677	2.55564e+06
rs62156740	2	98875977	A	T	0.9812	-0.0287529	0.00387486	1.166e-13	15.9	0.1659	3.00271e+06
rs35912643	1	107015493	C	G	0.8483	-0.0108225	0.00145863	1.172e-13	0	0.482	3.0375e+06
rs11622954	14	57434866	T	C	0.2813	-0.00863265	0.00116373	1.185e-13	27.1	0.0214	3037499
rs1408284	6	93893586	C	G	0.8614	-0.0112336	0.00151436	1.19e-13	0	0.5927	3.0375e+06
rs12589471	14	72295890	A	T	0.3841	-0.00797958	0.00107581	1.192e-13	11.8	0.2075	3.0375e+06
rs11652522	17	43055579	A	C	0.1082	-0.0125056	0.00168618	1.2e-13	15.9	0.1397	3031370
rs9277988	6	33306235	T	C	0.8018	0.00980714	0.00132262	1.217e-13	4.7	0.3691	2.9916e+06
rs13389012	2	156636497	T	C	0.6639	0.00820677	0.00110771	1.274e-13	0	0.9354	3037499
rs4741510	9	15591372	A	T	0.4163	0.00786848	0.00106205	1.277e-13	0	0.7881	3.03427e+06
rs72802661	5	153031177	A	C	0.0231	-0.0259434	0.00350209	1.282e-13	5.1	0.3681	3.00486e+06
rs117736305	10	106229405	A	G	0.0556	-0.0169635	0.00229013	1.288e-13	0	0.7179	3019869
rs10180485	2	51322168	T	G	0.879	0.0118845	0.00160445	1.289e-13	16.3	0.1277	3.0375e+06
rs537342	1	89099222	T	C	0.4215	-0.00789679	0.0010661	1.292e-13	12.5	0.1949	3.00087e+06
rs444944	3	13117999	A	G	0.4692	-0.00778473	0.00105097	1.292e-13	18.5	0.09899	3023247
rs1648404	4	37175523	T	C	0.4732	0.00775717	0.00104801	1.341e-13	0	0.9279	3.0375e+06
rs12202891	6	12768218	T	C	0.1729	0.0103856	0.00140327	1.355e-13	0.5	0.4637	2953283
rs8055491	16	52824235	A	G	0.4648	-0.00776386	0.00104925	1.364e-13	5.2	0.3539	3.0367e+06
rs8061672	16	61787127	T	C	0.4375	-0.00780418	0.00105492	1.386e-13	19.1	0.0893	3036702
rs1935309	6	14612872	T	G	0.8964	0.0127012	0.00171704	1.391e-13	1.4	0.4446	3.0375e+06
rs41379545	14	84477713	T	C	0.081	-0.014193	0.00191891	1.403e-13	13.4	0.1823	3.03409e+06
rs1039617	3	136985329	T	C	0.4177	-0.00784725	0.00106107	1.406e-13	1	0.4533	3036955
rs9454264	6	68447698	T	C	0.4693	0.00777009	0.00105075	1.418e-13	0	0.9098	3024416
rs115124024	12	2365908	A	C	0.9505	0.0178321	0.00241295	1.465e-13	0	0.4994	3.03588e+06
rs10863816	1	210398242	A	G	0.2874	0.00854475	0.00115623	1.47e-13	6.9	0.3134	3.0375e+06
rs860973	20	58247236	T	C	0.1846	0.00998836	0.00135186	1.484e-13	0	0.8756	3.02325e+06
rs10099657	8	69202702	A	G	0.654	-0.00812897	0.00110044	1.501e-13	0	0.7581	3.03499e+06
rs1934619	1	210896752	A	G	0.2808	-0.00860121	0.00116436	1.502e-13	0	0.5519	3037499
rs1128956	4	183724005	T	G	0.8262	-0.01024	0.00138635	1.511e-13	0	0.6211	3.01342e+06
rs4869852	6	155622481	T	C	0.6625	-0.00817494	0.00110689	1.52e-13	0	0.4996	3.03579e+06
rs1378893	15	51964788	A	G	0.2379	0.00907707	0.00122904	1.52e-13	0	0.9986	3.0367e+06
rs7801226	7	104460733	A	T	0.7582	0.00904945	0.00122543	1.53e-13	15.5	0.1451	3020814
rs11589723	1	69328993	T	C	0.8976	-0.0127441	0.00172592	1.537e-13	17.1	0.1153	3.0375e+06
rs79994966	16	53823727	T	C	0.6087	-0.00791524	0.00107229	1.561e-13	15.3	0.1454	3036702
rs4262652	10	74127853	A	G	0.6331	-0.00805017	0.00109068	1.572e-13	27.8	0.02242	3009694
rs9937449	16	78171376	T	C	0.5553	0.00777199	0.00105311	1.583e-13	0	0.7794	3.0367e+06
rs10086297	8	119480487	C	G	0.5167	0.00773378	0.00104804	1.596e-13	0	0.5152	3032012
rs72720394	1	91178627	A	G	0.0592	-0.0163679	0.00221878	1.622e-13	18.8	0.09758	3033144
rs1207953	13	32977532	C	G	0.619	-0.00797085	0.00108073	1.643e-13	7.3	0.3081	3019181
rs852000	6	152001626	T	C	0.4688	0.00773556	0.00104894	1.648e-13	0	0.8273	3.03524e+06
rs9749921	2	193599394	C	G	0.4814	0.00773895	0.0010494	1.652e-13	1.6	0.4407	3.02496e+06
rs1430143	2	183356945	A	C	0.6192	0.00794257	0.00107758	1.692e-13	5.2	0.3539	3037499
rs10765775	11	95656362	A	G	0.3878	0.0159004	0.00215723	1.695e-13	0	0.507	752744
rs2669890	3	114333798	A	T	0.2176	0.00934719	0.00126814	1.695e-13	22.9	0.04771	3037499
rs7297828	12	26675954	A	G	0.7384	0.00877341	0.00119055	1.721e-13	1.5	0.4425	3037499
rs12808630	11	70483581	A	G	0.2426	-0.00901841	0.00122405	1.732e-13	3.2	0.4014	3.02081e+06
rs6757087	2	212680523	T	G	0.5716	-0.00779597	0.00105813	1.737e-13	24.6	0.03803	3033316
rs12538157	7	54351110	A	T	0.6746	-0.0082205	0.00111681	1.825e-13	26.7	0.02338	3037499
rs2459338	2	13050027	A	G	0.484	0.00770696	0.00104704	1.826e-13	10.4	0.2354	3.0375e+06
rs11709621	3	72344601	T	C	0.2031	-0.00957356	0.00130063	1.827e-13	0	0.5692	3.0375e+06
rs11731597	4	10075485	T	C	0.2947	0.00844621	0.00114772	1.846e-13	3.4	0.396	3.0375e+06
rs17743339	10	75860098	A	G	0.2476	0.00892176	0.00121247	1.86e-13	0	0.8313	3036702
rs9753040	2	51050302	T	C	0.5084	-0.00769923	0.00104665	1.9e-13	0	0.9725	3037499
rs58996896	2	123735005	A	G	0.7466	-0.00884556	0.001203	1.94e-13	0	0.6339	3.0375e+06
rs4697062	4	24483311	T	C	0.4365	0.00775689	0.00105505	1.951e-13	15	0.1491	3037499
rs72898028	18	38979355	T	C	0.0355	0.0209191	0.00284531	1.956e-13	15.8	0.1614	3.00021e+06
rs6580068	5	153673621	T	C	0.2188	-0.00930536	0.0012658	1.964e-13	18	0.1038	3.0367e+06
rs2980813	8	40050010	A	T	0.4696	0.00771047	0.00104885	1.967e-13	0	0.9491	3.03518e+06
rs2676507	2	173729572	A	G	0.3179	0.00825973	0.00112368	1.971e-13	7.7	0.2951	3037499
rs142641056	16	62117384	A	C	0.0088	0.0418875	0.00570031	2.002e-13	0	0.917	2934266
rs4782779	16	83402943	A	G	0.3635	-0.00799557	0.00108797	2.002e-13	6.7	0.3187	3036702
rs10914136	1	180896930	C	G	0.5381	-0.00772126	0.00105076	2.007e-13	0	0.8584	3030571
rs10954780	8	31021717	C	G	0.4902	-0.0076932	0.00104694	2.01e-13	23.3	0.0468	3.03616e+06
rs7762296	6	170042465	T	C	0.305	-0.00835045	0.0011365	2.018e-13	1.5	0.4415	3037499
rs537065442	3	49615202	A	G	0.9867	-0.0355091	0.00483281	2.024e-13	53.1	0.1441	2713337
rs7865184	9	14687867	A	G	0.5873	0.00781157	0.00106327	2.034e-13	0	0.5714	3.03499e+06
rs336433	8	577101	A	G	0.4398	0.00774529	0.00105447	2.054e-13	0	0.5627	3.03579e+06
rs7296742	12	95147249	A	G	0.2849	-0.00855217	0.00116432	2.056e-13	13.8	0.179	3011159
rs2610044	8	57415829	A	T	0.4556	0.00771747	0.0010508	2.063e-13	0	0.7055	3.0367e+06
rs11148415	13	58266614	C	G	0.7101	-0.00850048	0.00115765	2.087e-13	0	0.945	3014503
rs2321157	13	58736901	A	G	0.5284	-0.00769697	0.00104834	2.101e-13	1.5	0.441	3036702
rs66770912	2	60945703	T	C	0.2624	0.00873613	0.00118987	2.105e-13	5.7	0.3446	3.03498e+06
rs10994470	10	51558660	A	G	0.039	0.0199637	0.00271966	2.124e-13	9.6	0.2674	3.00002e+06
rs11775016	8	118810647	A	T	0.0967	-0.0129997	0.00177095	2.131e-13	17	0.1206	3.03579e+06
rs4730020	7	104189082	T	C	0.2687	0.00865807	0.00118074	2.251e-13	12.1	0.2037	3.03579e+06
rs7578247	2	128562813	A	G	0.6377	-0.0079832	0.0010887	2.254e-13	4.8	0.3631	3036955
rs75672140	14	57336842	A	C	0.0414	0.0192538	0.00262683	2.304e-13	6	0.3352	3.03696e+06
rs8011681	14	101541337	T	G	0.4624	-0.00772642	0.00105435	2.337e-13	4.8	0.3689	3.00949e+06
rs4341632	13	97081244	A	G	0.1225	0.0116989	0.00159661	2.346e-13	12.7	0.1932	3.03499e+06
rs73207502	13	58359289	T	C	0.0271	-0.0240028	0.00327647	2.375e-13	20.6	0.1431	2.93826e+06
rs134545	22	28799080	T	C	0.6426	-0.00799941	0.00109195	2.377e-13	18.6	0.09606	3.03696e+06
rs719839	12	12819861	A	T	0.5271	-0.00767913	0.00104834	2.387e-13	0	0.6932	3035786
rs2332752	14	72552726	C	G	0.9121	0.0136188	0.00185922	2.389e-13	0	0.852	3000868
rs73055556	3	28027538	A	G	0.1377	0.0111245	0.00151998	2.507e-13	23.7	0.04575	3.0316e+06
rs1811835	16	1379555	T	C	0.1157	0.0120041	0.00164051	2.535e-13	0	0.9111	3.02029e+06
rs4846724	1	221967817	A	G	0.5326	0.00766902	0.00104874	2.623e-13	0	0.5296	3037499
rs7563343	2	144337145	T	C	0.2195	-0.00924249	0.00126418	2.657e-13	4	0.3817	3.0375e+06
rs10884009	10	106273778	C	G	0.7876	0.00935348	0.0012795	2.659e-13	0	0.6317	3.0367e+06
rs16919774	12	32502505	A	T	0.7873	-0.00934744	0.00127867	2.666e-13	4.9	0.3599	3.0375e+06
rs113389222	3	34215436	T	C	0.1217	-0.0117004	0.0016007	2.675e-13	0	0.7032	3.03659e+06
rs56188374	4	158860186	A	G	0.0827	-0.0141106	0.00193106	2.721e-13	0	0.7784	2.93989e+06
rs6480151	10	67994452	A	T	0.7639	0.00900436	0.00123226	2.723e-13	1.2	0.4487	3.0367e+06
rs11925699	3	193321115	A	G	0.4667	-0.00766404	0.00104884	2.733e-13	34.9	0.002682	3.0375e+06
rs2629540	10	126426148	C	G	0.2457	0.00888175	0.00121561	2.743e-13	4.5	0.3717	3.0367e+06
rs1880692	11	80338069	A	G	0.5376	0.00766629	0.00104948	2.78e-13	17.1	0.115	3.0375e+06
rs2047229	12	56783240	T	C	0.2872	-0.00857209	0.00117373	2.807e-13	1.3	0.4466	2.94886e+06
rs675806	18	41753928	A	C	0.3454	-0.00803679	0.00110043	2.812e-13	0	0.9968	3037499
rs737902	7	95138755	A	G	0.2745	-0.0085624	0.00117253	2.832e-13	29.7	0.01171	3037499
rs4675248	2	202880230	A	G	0.3952	-0.00781493	0.00107028	2.839e-13	9.5	0.2568	3037499
rs231178	4	2751772	T	C	0.2978	0.00835559	0.00114457	2.869e-13	6.2	0.3311	3035786
rs4272628	1	189603032	A	G	0.525	-0.00764766	0.00104782	2.9e-13	7.8	0.2936	3037499
rs232464	21	22695321	T	C	0.2226	0.00918058	0.00125785	2.908e-13	0	0.6274	3.0375e+06
rs117588584	12	26510514	T	C	0.0917	-0.0132326	0.00181379	2.982e-13	9.7	0.2519	3035066
rs9291467	4	25428296	T	C	0.4587	-0.0076594	0.0010501	3.01e-13	3.5	0.3954	3.0375e+06
rs72842507	5	169296821	T	C	0.1033	0.0125392	0.00171947	3.052e-13	4.4	0.3741	3.0367e+06
rs188192	16	28131510	A	C	0.2938	0.00837883	0.00114922	3.08e-13	0	0.5352	3034989
rs3851013	16	12218083	A	G	0.1688	-0.0101838	0.00139737	3.156e-13	30.4	0.01009	3.03555e+06
rs10754918	2	144142749	A	G	0.1832	-0.00988555	0.00135689	3.198e-13	0	0.7032	3018651
rs489408	1	38243785	A	G	0.4529	0.00766171	0.00105187	3.249e-13	17.3	0.1162	3033548
rs11746390	5	137085233	T	C	0.7315	-0.00859929	0.00118084	3.279e-13	0	0.8082	3.0367e+06
rs646384	11	63875456	A	G	0.8032	-0.00958533	0.00131652	3.323e-13	0	0.4869	3.03555e+06
rs78655387	11	121343435	T	C	0.0271	-0.0238815	0.00328075	3.364e-13	0	0.5716	2930601
rs1961225	15	36127236	T	C	0.4208	0.00771508	0.00105998	3.372e-13	22.1	0.05625	3036955
rs13065045	3	21065052	A	C	0.531	-0.00763168	0.00104852	3.379e-13	0	0.7205	3.0375e+06
rs61747226	15	98512431	T	C	0.0434	-0.0188969	0.00259682	3.412e-13	6.3	0.352	2970554
rs7137535	12	23945031	T	C	0.8639	-0.0111521	0.00153351	3.54e-13	28.7	0.0185	3.00777e+06
rs72784111	5	106631814	T	C	0.913	-0.013502	0.00185684	3.557e-13	0	0.8069	3.0367e+06
rs9809578	3	106091984	A	G	0.4423	0.00766058	0.00105384	3.622e-13	10.3	0.2402	3.03579e+06
rs28568334	1	75199299	C	G	0.3203	0.00815455	0.0011218	3.625e-13	0.9	0.4565	3035553
rs37903	7	122411623	A	G	0.8601	0.0109628	0.00150844	3.665e-13	0	0.6113	3.0375e+06
rs2473351	1	15742689	T	C	0.7551	0.00884587	0.00121729	3.67e-13	0	0.51	3.03501e+06
rs72625841	3	21430442	T	G	0.7383	0.00864832	0.00119074	3.779e-13	0	0.8523	3.03579e+06
rs17212552	2	124836896	T	C	0.1101	0.0121747	0.00167627	3.788e-13	19.3	0.09145	3.02083e+06
rs2220468	9	11190741	A	T	0.3118	0.00820432	0.00112973	3.804e-13	0	0.6355	3.0367e+06
rs9920297	15	69955716	T	C	0.6338	0.00789548	0.00108732	3.84e-13	0	0.5409	3030806
rs114055010	6	30527296	C	G	0.9852	-0.0320754	0.00441722	3.84e-13	37.6	0.01058	2.92319e+06
rs10970007	9	3107295	T	C	0.6773	-0.00812553	0.00111924	3.869e-13	0.5	0.4663	3037499
rs75854315	1	156223056	A	G	0.0594	-0.0161787	0.00222851	3.87e-13	15.9	0.1593	2.99723e+06
rs113003165	7	2150450	A	G	0.027	0.0236343	0.00325546	3.879e-13	0	0.5252	2.98702e+06
rs4483480	10	68524871	T	C	0.4256	-0.00768324	0.00105843	3.904e-13	0	0.6203	3036702
rs2270952	18	51052896	A	T	0.1107	0.0121108	0.00166835	3.906e-13	0	0.7796	3035066
rs1389618	10	31175837	A	G	0.426	-0.00767985	0.0010583	3.974e-13	7.2	0.3083	3.0367e+06
rs4488350	13	58234226	A	C	0.5794	-0.0077138	0.00106332	4.038e-13	0	0.6484	3.01832e+06
rs74833567	8	110201408	A	G	0.0976	0.0127896	0.00176338	4.075e-13	0	0.5562	3.0367e+06
rs34080199	15	77812028	A	G	0.9516	0.0180083	0.00248344	4.136e-13	14.5	0.2111	2.92774e+06
rs1396558	9	106413885	A	G	0.4505	-0.00762543	0.00105181	4.167e-13	0.4	0.4674	3036702
rs4279337	5	124284656	A	T	0.2589	0.00865961	0.00119472	4.217e-13	48.6	4.207e-06	3.0367e+06
rs10762199	10	70030464	T	C	0.7649	0.00894654	0.00123457	4.263e-13	16.8	0.1218	3.03427e+06
rs7598465	2	139639576	A	T	0.5373	-0.0076093	0.00105015	4.306e-13	0	0.9366	3.03335e+06
rs55876360	5	107145324	T	G	0.8669	0.0111652	0.00154106	4.314e-13	0	0.6408	3.03499e+06
rs13015323	2	125291034	A	C	0.4435	0.00763098	0.00105325	4.324e-13	0	0.6603	3037499
rs79997166	2	161808690	A	C	0.9342	0.0154336	0.00213133	4.434e-13	25.2	0.0573	2.97833e+06
rs6547396	2	82132940	T	C	0.5972	0.00772378	0.00106686	4.491e-13	6	0.3349	3037499
rs73034295	11	133822133	A	G	0.1982	0.00952513	0.00131568	4.491e-13	0	0.9097	3023247
rs12065238	1	166101602	A	G	0.1696	0.0100911	0.0013943	4.57e-13	0	0.9698	3.0375e+06
rs11672103	19	9942810	T	C	0.5447	-0.00760658	0.00105101	4.57e-13	41.9	0.0001896	3035786
rs149285517	4	147914507	T	C	0.1149	-0.0118739	0.0016408	4.605e-13	19.9	0.07761	3037499
rs74843685	15	38684877	T	G	0.9253	-0.0144044	0.0019907	4.613e-13	9.2	0.2637	3036158
rs72833096	17	55655932	C	G	0.1481	-0.0106689	0.00147493	4.702e-13	14.2	0.1674	3.03008e+06
rs7660231	4	174017709	A	T	0.7062	0.00830856	0.00114874	4.728e-13	0	0.9567	3037499
rs34410	5	107469684	C	G	0.4624	-0.00759161	0.00104962	4.728e-13	0	0.7802	3.0367e+06
rs62241756	3	20281021	C	G	0.8442	-0.0104372	0.00144321	4.752e-13	0	0.5786	3.03579e+06
rs12893970	14	56474502	A	G	0.0983	-0.0127241	0.00175943	4.755e-13	0	0.7145	3.03097e+06
rs1485299	8	120082104	T	C	0.3229	-0.00808851	0.00111952	5.01e-13	0	0.7472	3034989
rs11757278	6	13180454	T	C	0.6931	-0.00819609	0.00113453	5.03e-13	0	0.6487	3.0375e+06
rs11748392	5	58772631	T	C	0.9244	-0.0143307	0.0019837	5.048e-13	0.1	0.4754	3.02416e+06
rs2582974	2	104578923	T	C	0.4021	-0.00835796	0.00115706	5.066e-13	10.2	0.2433	2583839
rs1564860	8	119975670	T	C	0.3051	0.00820625	0.00113655	5.175e-13	0	0.9746	3036702
rs41311445	22	42070374	A	C	0.901	0.0127429	0.00176487	5.192e-13	10.8	0.2504	2993340
rs74944275	5	102726073	T	C	0.0417	0.0190106	0.00263321	5.222e-13	21.4	0.08224	3001466
rs627685	18	53186092	T	C	0.6986	0.00823172	0.00114032	5.257e-13	10.8	0.2291	3037499
rs2238483	16	22860975	A	G	0.8309	0.0100938	0.00139856	5.309e-13	0	0.9931	3026107
rs57408535	5	122813029	A	T	0.518	0.00755916	0.00104771	5.39e-13	28.1	0.01892	3034445
rs7146843	14	91544192	A	G	0.2408	0.00888843	0.00123209	5.419e-13	0	0.9161	2.99672e+06
rs7148559	14	42765294	A	G	0.4843	0.00755256	0.00104702	5.472e-13	0	0.5289	3037499
rs4888444	16	75690279	A	G	0.9553	-0.0183364	0.00254255	5.528e-13	0	0.6366	3012696
rs4545434	10	64875745	T	C	0.8147	0.00971248	0.00134689	5.542e-13	0	0.691	3.0367e+06
rs17207277	5	7368134	A	T	0.812	-0.00966266	0.00133998	5.564e-13	0	0.5459	3.03409e+06
rs7195329	16	51590733	A	G	0.2635	0.00856532	0.00118793	5.585e-13	3.2	0.4016	3.0367e+06
rs62183418	2	176233578	A	G	0.8881	0.0119589	0.00165984	5.8e-13	0	0.7636	3.0375e+06
rs10821992	10	64163029	A	T	0.3412	-0.00795094	0.00110379	5.862e-13	14.3	0.1626	3036702
rs1108130	13	100648356	A	T	0.2121	-0.00924703	0.00128386	5.906e-13	26.3	0.02961	3.0192e+06
rs1387148	4	19590971	A	C	0.1982	-0.00945555	0.00131296	5.938e-13	0	0.5733	3.03579e+06
rs74439972	19	13285834	A	G	0.2666	0.00868783	0.00120661	6.025e-13	8.1	0.339	2921488
rs7107378	11	111401840	A	C	0.3631	0.00783555	0.00108883	6.178e-13	0	0.5882	3033353
rs66513368	16	82833448	A	G	0.9002	0.012568	0.00174645	6.198e-13	11.1	0.2248	3.03499e+06
rs143756010	3	49312248	T	C	0.0409	-0.0190737	0.00265106	6.26e-13	6.6	0.3288	3.01658e+06
rs75443990	8	4826197	A	C	0.1048	0.0122897	0.00170833	6.3e-13	25.5	0.02961	3.0375e+06
rs2413005	22	31405191	T	C	0.3118	0.00812354	0.00112958	6.394e-13	0	0.7732	3.0375e+06
rs67374027	2	157520186	A	T	0.2338	-0.00888998	0.00123629	6.455e-13	7.1	0.3102	3037499
rs74453875	3	52046707	A	G	0.0377	0.0198896	0.00276624	6.475e-13	0	0.9581	2995770
rs1867011	3	3760767	A	G	0.1896	0.00968633	0.00134732	6.524e-13	0	0.8875	2.98167e+06
rs35181444	14	101912518	T	C	0.258	0.00861774	0.00119882	6.537e-13	0	0.8215	3.02282e+06
rs11822787	11	87905860	T	C	0.4435	-0.00757055	0.00105325	6.585e-13	7.3	0.306	3.0375e+06
rs703482	10	106889202	C	G	0.1554	-0.0103886	0.00144531	6.591e-13	12.4	0.2019	3.03329e+06
rs11756638	6	27187414	T	C	0.9387	-0.0157473	0.00219155	6.71e-13	0.7	0.4608	3.00919e+06
rs111357343	2	172616423	A	G	0.2962	0.00823527	0.00114635	6.776e-13	0	0.5252	3.03579e+06
rs13125074	4	91808902	A	G	0.2328	0.00891073	0.00124105	6.982e-13	19.1	0.0905	3023247
rs9556587	13	97079618	A	G	0.6594	0.00792777	0.00110426	6.99e-13	0	0.9829	3036702
rs1888765	10	23943839	C	G	0.7758	0.00900915	0.00125516	7.091e-13	0	0.9942	3.03499e+06
rs477723	11	78554599	T	C	0.3745	0.00775909	0.00108112	7.119e-13	15.7	0.1371	3037499
rs62232802	3	13338289	A	C	0.174	0.00990567	0.00138066	7.251e-13	18.1	0.102	3.03555e+06
rs1740190	21	19919453	A	C	0.7035	0.00821987	0.00114569	7.251e-13	4.6	0.3681	3037499
rs28500769	16	58714819	C	G	0.7478	-0.00864385	0.00120505	7.317e-13	0	0.5666	3.0367e+06
rs1973419	13	97976147	T	C	0.4903	0.00750579	0.00104684	7.513e-13	0	0.8949	3036702
rs61768375	1	44153132	T	C	0.974	0.02374	0.00331105	7.517e-13	0	0.7661	2.99555e+06
rs7184911	16	7670326	A	C	0.5722	0.00758205	0.00105759	7.562e-13	16.3	0.1263	3.0375e+06
rs12071311	1	69125112	C	G	0.9542	0.0181663	0.00253423	7.57e-13	0	0.4863	2963084
rs79805373	14	69736557	A	G	0.069	-0.0149187	0.00208141	7.623e-13	16.4	0.1293	2.98833e+06
rs2546944	5	167453285	T	C	0.6613	0.00792397	0.00110576	7.737e-13	0	0.6711	3036702
rs76157199	2	98541874	A	G	0.9638	0.0202127	0.00282092	7.758e-13	8.4	0.2961	2995470
rs6717332	2	58446080	T	G	0.9002	-0.0125194	0.00174741	7.799e-13	18.3	0.1047	3.03166e+06
rs6533225	4	78642389	C	G	0.5377	0.00753306	0.00105167	7.9e-13	0	0.5169	3024960
rs2065057	22	27975321	A	T	0.7055	0.00822781	0.00114891	7.974e-13	0	0.7425	3032406
rs141367465	3	53381546	T	C	0.9907	0.0404709	0.00565309	8.108e-13	40.2	0.073	2.82452e+06
rs7523793	1	242253024	T	C	0.6384	0.00779465	0.00108937	8.371e-13	4.5	0.3702	3035786
rs2061485	10	62105627	T	C	0.5122	0.00749119	0.00104696	8.372e-13	0	0.7751	3.0367e+06
rs9400864	6	115956800	T	C	0.6792	0.00801995	0.00112098	8.418e-13	7.3	0.304	3.0375e+06
rs10897561	11	79898660	T	C	0.6491	0.00784455	0.0010967	8.487e-13	3.5	0.3953	3035786
rs826374	3	24163921	A	C	0.7718	-0.00891155	0.00124681	8.819e-13	0	0.5574	3037499
rs7468947	9	124978011	A	G	0.233	-0.00888086	0.00124252	8.831e-13	6.4	0.3312	3014270
rs1125854	7	131927170	T	C	0.3726	-0.00773349	0.00108223	8.957e-13	0	0.6622	3.0375e+06
rs76928788	3	46949112	A	G	0.0141	-0.0323955	0.00453492	9.091e-13	33.9	0.02329	2909043
rs1407350	9	10246520	T	G	0.651	0.00784214	0.00109791	9.129e-13	0	0.8931	3.0367e+06
rs67856516	1	28697135	A	C	0.3091	-0.00883826	0.00123763	9.274e-13	0	0.9826	2542385
rs116925675	7	112923416	T	C	0.0267	-0.0232274	0.00325327	9.366e-13	0	0.6805	3.02373e+06
rs59234174	9	16730258	T	C	0.1566	-0.0103012	0.00144296	9.419e-13	0	0.5173	3.02416e+06
rs7714719	5	106498927	C	G	0.8629	0.0108607	0.00152149	9.465e-13	16.6	0.1234	3.0367e+06
rs10184275	2	166127928	A	G	0.817	-0.0096565	0.00135324	9.599e-13	10.7	0.2297	3.0375e+06
rs17330744	5	60079381	A	G	0.9712	-0.0226979	0.00318153	9.718e-13	18	0.1799	2.93743e+06
rs4662382	2	145348057	T	C	0.1286	-0.0112204	0.00157274	9.754e-13	19	0.09155	3.00032e+06
rs68174505	22	51108072	A	G	0.2025	-0.00929971	0.00130367	9.758e-13	0	0.8312	3.03006e+06
rs1950265	14	78594765	A	C	0.4382	0.00752506	0.00105489	9.789e-13	0	0.7709	3.03579e+06
rs28603130	3	183950306	C	G	0.7492	0.00861003	0.00120712	9.865e-13	0	0.6731	3.0375e+06
rs17092597	14	57445718	A	G	0.0506	0.0170589	0.00239216	9.928e-13	7.9	0.2955	3.02523e+06
rs76370448	2	142164351	A	G	0.1065	0.0121268	0.00170072	9.982e-13	24.3	0.04183	3.02155e+06
rs9471333	6	40362023	T	C	0.5657	0.00752795	0.00105575	9.991e-13	11.2	0.2215	3036955
rs10157166	1	214484950	T	C	0.4028	-0.00760714	0.00106686	1.001e-12	15.9	0.1341	3037499
rs6661183	1	73717809	A	T	0.2716	0.00842904	0.00118213	1.003e-12	0	0.5713	3.00823e+06
rs74694981	2	229196902	T	G	0.9559	-0.0181592	0.00254867	1.04e-12	0	0.8352	3.03713e+06
rs238257	13	42924883	C	G	0.4816	0.00746514	0.00104774	1.043e-12	10.5	0.2375	3034445
rs4904523	14	89723630	A	G	0.5176	-0.00746014	0.00104716	1.046e-12	0	0.5739	3037499
rs28617748	17	27712493	A	T	0.6595	0.00909328	0.00127667	1.057e-12	0	1	2272216
rs72719197	1	93881677	T	C	0.0308	-0.0216532	0.00304104	1.075e-12	0	0.8246	3.01253e+06
rs12142570	1	11520209	A	T	0.8331	0.00999159	0.00140325	1.076e-12	7.4	0.3037	3.0375e+06
rs7131691	12	64540960	A	G	0.4705	-0.00747939	0.00105066	1.088e-12	23.7	0.04393	3.02407e+06
rs3751667	16	1004554	T	C	0.2291	-0.00889024	0.00124898	1.095e-12	9.4	0.2644	3.0186e+06
rs9426674	1	21957239	C	G	0.3976	-0.00761195	0.00106951	1.099e-12	16.7	0.1227	3.03555e+06
rs9320991	6	124763785	T	C	0.1974	0.00935415	0.00131459	1.112e-12	14.8	0.1523	3.0375e+06
rs118067691	12	56493021	T	G	0.9569	-0.0186329	0.00261857	1.114e-12	33.4	0.02302	2.94082e+06
rs909892	20	41982698	A	G	0.1357	0.0108695	0.00152788	1.125e-12	0	0.931	3.0375e+06
rs7072915	10	134011293	T	G	0.5414	0.00747702	0.00105136	1.142e-12	5.1	0.3595	3.03032e+06
rs9468199	6	27681215	A	G	0.1774	-0.0105364	0.00148155	1.144e-12	0	0.4972	2596378
rs6926377	6	145105354	A	C	0.693	0.0080678	0.00113443	1.146e-12	0	0.9248	3.0375e+06
rs2179403	6	23495260	T	C	0.6999	0.00813854	0.00114487	1.169e-12	21.5	0.06433	3020814
rs1937526	13	68046162	T	C	0.3785	0.00766766	0.00107899	1.191e-12	18	0.1032	3036702
rs72944032	18	63501972	A	G	0.2527	0.00855676	0.0012041	1.192e-12	0	0.5489	3.0375e+06
rs355579	2	142379398	A	G	0.0704	-0.0145337	0.0020454	1.197e-12	0.7	0.4604	3.0375e+06
rs7928622	11	11670871	A	T	0.6768	-0.00794701	0.00111878	1.221e-12	0	0.9574	3.0375e+06
rs35565533	12	107730500	A	C	0.7349	0.00841983	0.00118548	1.224e-12	27.4	0.01993	3.0375e+06
rs61578424	3	54160326	T	G	0.1502	-0.0103978	0.0014646	1.252e-12	6.9	0.3136	3.0375e+06
rs2736752	3	60817322	T	G	0.784	0.00904727	0.00127479	1.271e-12	0	0.7242	3.02198e+06
rs13238939	7	21685861	T	C	0.5065	-0.00742775	0.0010466	1.278e-12	7.9	0.2907	3.0375e+06
rs17639442	13	57577138	T	G	0.9161	-0.0134102	0.00189036	1.301e-12	0	0.8078	3.02792e+06
rs386207	7	101791489	A	T	0.1176	-0.011523	0.00162434	1.302e-12	23.5	0.04304	3.0375e+06
rs1861786	12	14000467	A	G	0.3807	-0.00764383	0.00107763	1.311e-12	0.2	0.4731	3037499
rs2451381	6	34003336	A	T	0.217	-0.00905657	0.0012775	1.345e-12	34.5	0.003337	2.99915e+06
rs853286	3	64285502	T	G	0.8908	0.0118923	0.00167769	1.354e-12	0	0.664	3.0375e+06
rs13078603	3	73064367	A	G	0.3962	0.00758092	0.00106981	1.377e-12	16.3	0.1269	3037499
rs55640000	20	22310689	T	G	0.6425	-0.0077391	0.00109214	1.38e-12	30.9	0.00897	3.03555e+06
rs17311988	5	92994868	T	C	0.0191	-0.0275388	0.00388753	1.401e-12	0	0.7616	2937208
rs17675734	2	148379965	A	C	0.7878	-0.00906894	0.00128064	1.428e-12	0	0.7718	3.03335e+06
rs11891018	2	225699967	A	T	0.316	0.0079667	0.00112549	1.459e-12	0	0.5597	3037499
rs6587843	1	59540811	T	C	0.4833	0.00741178	0.00104709	1.46e-12	16.5	0.1246	3037499
rs2177083	2	202961665	A	G	0.5095	-0.00740574	0.0010467	1.489e-12	10.9	0.2258	3.0375e+06
rs12928216	16	26167059	A	G	0.4299	0.00748224	0.00105751	1.491e-12	23.4	0.04646	3.03427e+06
rs1389997	21	19046075	T	G	0.3238	0.00791109	0.00111824	1.496e-12	0	0.7851	3.0375e+06
rs11715034	3	51409600	T	C	0.6559	0.00781383	0.00110474	1.517e-12	0	0.5335	3019258
rs34984805	17	9987091	T	C	0.5151	0.00740438	0.00104708	1.536e-12	16.7	0.1231	3036955
rs1969794	13	99090168	T	G	0.3299	-0.00832567	0.00117749	1.538e-12	94.4	2.392e-05	2713337
rs11857810	15	51396571	A	G	0.3924	0.00757805	0.00107176	1.541e-12	0	0.81	3036702
rs1532312	11	84841573	T	C	0.2954	0.00811015	0.00114739	1.566e-12	0.4	0.4681	3.03507e+06
rs56852527	11	46048384	T	C	0.2054	0.00915296	0.0012952	1.588e-12	0	0.6283	3.0375e+06
rs11686212	2	3392295	A	G	0.6288	-0.00765816	0.0010838	1.594e-12	0	0.8723	3033353
rs1117310	14	56686732	A	G	0.4616	0.00741494	0.00104961	1.612e-12	0	0.6373	3037499
rs72883760	11	29331969	A	G	0.2016	0.00921276	0.00130424	1.624e-12	0	0.4935	3.0375e+06
rs2988061	9	92163132	A	G	0.4024	-0.00753805	0.00106727	1.629e-12	0	0.5489	3.03616e+06
rs13376365	1	197890802	T	C	0.7878	0.00903893	0.00127977	1.635e-12	21.1	0.06541	3.0375e+06
rs11116176	12	84434919	T	G	0.2352	0.00870801	0.00123373	1.681e-12	0	0.959	3.0375e+06
rs181072050	1	93665006	A	G	0.9108	0.0142396	0.00201743	1.681e-12	23	0.06012	2.51511e+06
rs752806	11	126293239	A	T	0.471	-0.00741499	0.00105054	1.688e-12	32	0.007054	3.02442e+06
rs13048654	21	34449397	C	G	0.7477	-0.00850591	0.00120523	1.694e-12	5	0.3599	3.03499e+06
rs9591001	13	33042870	A	G	0.365	0.00767379	0.00108732	1.697e-12	13.8	0.1733	3034989
rs6500680	16	5370784	A	G	0.1145	-0.0115963	0.00164329	1.709e-12	11.7	0.2099	3.0375e+06
rs7750668	6	162466900	T	G	0.3203	0.00791108	0.00112144	1.737e-12	10.1	0.2431	3.0375e+06
rs73047060	7	2084351	T	C	0.0253	0.0236013	0.00334708	1.768e-12	0	0.6913	3.01034e+06
rs11122148	1	6848505	A	C	0.1561	0.0101634	0.00144167	1.791e-12	15.4	0.1419	3.0375e+06
rs568332442	7	2278587	A	G	0.9592	0.0215593	0.00305816	1.795e-12	0	1	2272216
rs112365238	12	123283537	A	G	0.0325	0.0210906	0.00299266	1.821e-12	0	0.6165	2.95318e+06
rs9640815	7	79589734	C	G	0.8021	-0.00925257	0.00131333	1.849e-12	0	0.5364	3.0375e+06
rs6772753	3	137318965	A	G	0.5431	0.0074003	0.00105042	1.855e-12	0	0.7279	3.0375e+06
rs72887889	18	22402325	A	T	0.8083	-0.0093675	0.00132965	1.856e-12	2.9	0.4104	3.0358e+06
rs6795586	3	160897701	T	G	0.6825	-0.0079165	0.00112406	1.882e-12	25.4	0.03051	3037499
rs1537933	13	102923847	A	G	0.7138	0.00815436	0.00115783	1.89e-12	27.4	0.0206	3.0367e+06
rs163523	2	45157427	A	G	0.9771	-0.0246535	0.00350092	1.896e-12	28.3	0.02005	3.0325e+06
rs13009915	2	100423158	T	C	0.0421	0.0184613	0.00262246	1.923e-12	11.1	0.2475	2.9986e+06
rs705985	8	64736379	T	G	0.6046	-0.00753227	0.00107033	1.959e-12	1.3	0.4468	3036702
rs10167909	2	133512171	T	C	0.2147	0.00896839	0.00127468	1.984e-12	15.7	0.1383	3.03579e+06
rs1372086	2	230714025	A	G	0.8461	-0.0101955	0.00145005	2.048e-12	0	0.4865	3037499
rs56826720	16	14731391	A	C	0.2979	0.0080719	0.00114865	2.101e-12	5.3	0.3591	3013654
rs188922023	14	29619586	A	T	0.0148	-0.0306427	0.00436054	2.104e-12	0	0.8695	2.99967e+06
rs184292567	2	10947750	T	G	0.012	0.0349939	0.00497972	2.107e-12	0	0.9794	2.82873e+06
rs6801153	3	24113697	T	C	0.2439	-0.00856161	0.00121848	2.113e-12	14.5	0.1573	3.0375e+06
rs75564433	3	81948615	T	C	0.0601	0.0155148	0.00220828	2.125e-12	0.1	0.4731	3.01909e+06
rs7655988	4	66527955	T	C	0.3809	-0.00757387	0.00107826	2.151e-12	0.5	0.4665	3033353
rs4925093	17	17568946	T	G	0.482	-0.00735561	0.00104719	2.153e-12	18.3	0.09828	3037499
rs111656157	3	85934274	A	T	0.0424	0.0183238	0.00260868	2.158e-12	4	0.3875	3.00989e+06
rs2098322	14	73393284	A	G	0.5067	-0.0073959	0.00105327	2.194e-12	0	0.5749	2999155
rs2857211	6	32740442	A	G	0.3363	0.00781733	0.00111341	2.196e-12	23.4	0.06235	3005599
rs73009622	2	154649316	C	G	0.1005	-0.0122175	0.00174032	2.218e-12	0	0.8384	3.0375e+06
rs1585229	8	87856610	A	G	0.42	-0.00744431	0.0010604	2.219e-12	11.2	0.2218	3.03616e+06
rs4809393	20	62701092	A	C	0.6655	0.0078067	0.00111214	2.226e-12	0	0.9921	3020480
rs10499146	6	129330021	A	G	0.1332	0.0108069	0.00154007	2.257e-12	5.5	0.3477	3.03696e+06
rs785490	1	46577124	T	C	0.2899	0.00809267	0.00115326	2.262e-12	2.9	0.4078	3037499
rs62525923	8	131284632	T	C	0.3908	0.00752536	0.00107254	2.277e-12	14.2	0.1635	3036702
rs540730	12	57807114	T	C	0.2363	-0.00866378	0.00123479	2.28e-12	13.4	0.1791	3.02253e+06
rs7397905	12	101537184	A	G	0.8347	0.00988429	0.00140905	2.303e-12	0	0.5215	3.03588e+06
rs2297293	21	47125046	C	G	0.3161	0.00791431	0.00112834	2.316e-12	0	0.4924	3021621
rs514092	1	110761283	T	C	0.6323	-0.00762119	0.00108655	2.32e-12	16.6	0.1272	3.02985e+06
rs4621481	4	32160307	T	G	0.7149	0.00813086	0.00115935	2.331e-12	0	0.564	3.03579e+06
rs12232376	16	49884056	A	G	0.3025	0.00804127	0.0011467	2.342e-12	17.9	0.1232	2997590
rs77997837	16	4944256	T	C	0.2276	0.00875199	0.00124832	2.363e-12	0	0.8787	3.03579e+06
rs6916517	6	100322418	T	C	0.2706	0.00825743	0.00117778	2.365e-12	14.3	0.1596	3.0375e+06
rs79766835	2	62710273	C	G	0.0969	0.0124051	0.00176957	2.377e-12	0	0.4986	3.0349e+06
rs7777843	7	11761455	C	G	0.5712	-0.00741013	0.00105728	2.401e-12	0.2	0.4733	3.0375e+06
rs11772108	7	54711985	A	T	0.7214	-0.00820087	0.00117049	2.444e-12	3.9	0.3872	3.02027e+06
rs1916976	7	113989569	T	C	0.0885	-0.0129064	0.00184231	2.454e-12	21.1	0.06523	3037499
rs6911986	6	52857694	T	C	0.2682	-0.0082766	0.00118143	2.461e-12	5.3	0.3526	3035786
rs204993	6	32155581	A	G	0.7262	0.0082592	0.00117908	2.477e-12	29.4	0.02108	3008597
rs114371293	3	48406286	T	C	0.9543	0.017727	0.0025307	2.479e-12	12.5	0.2312	2977538
rs112579095	20	34530095	T	C	0.0724	0.0141775	0.00202442	2.496e-12	3.2	0.4026	3.02161e+06
rs35742190	1	183679666	T	G	0.4867	0.00734737	0.00104914	2.498e-12	26.5	0.02584	3.02442e+06
rs13008966	2	144117605	A	C	0.7646	-0.00863659	0.00123337	2.509e-12	0	0.6369	3.0375e+06
rs4493405	3	141645747	A	G	0.5317	0.00734481	0.00104901	2.534e-12	33.9	0.004	3.03524e+06
rs3123344	6	98852218	A	T	0.5938	-0.00748077	0.00106866	2.562e-12	11	0.2311	3.01912e+06
rs7975065	12	62680603	A	G	0.3058	0.00796413	0.00113834	2.63e-12	0	0.9622	3023247
rs6044142	20	16559255	A	G	0.5694	-0.00739156	0.00105674	2.651e-12	17.6	0.108	3037499
rs9976560	21	44038275	C	G	0.7497	0.00845015	0.00120808	2.661e-12	5.5	0.3471	3.0367e+06
rs1948897	4	139710494	A	G	0.5555	-0.00737914	0.00105519	2.682e-12	1.6	0.4403	3024960
rs142747148	13	58271461	A	G	0.9807	0.0267268	0.00382186	2.685e-12	0	0.661	3.00814e+06
rs35483472	15	34653914	T	C	0.3808	-0.00762622	0.00109113	2.759e-12	16.9	0.1343	2962499
rs9888861	16	75932594	A	T	0.7509	-0.00847953	0.00121335	2.779e-12	21.2	0.06902	3.02002e+06
rs7815299	8	91228035	C	G	0.6699	0.00777551	0.00111286	2.814e-12	0	0.5144	3036702
rs9356513	6	167124744	A	C	0.7076	-0.00850212	0.00121713	2.844e-12	54.4	0.1385	2713337
rs11734446	4	29091405	C	G	0.7381	-0.00832968	0.00119257	2.86e-12	6.7	0.3196	3.02496e+06
rs13001925	2	49558691	A	G	0.5944	0.00753368	0.00107873	2.867e-12	0	0.7449	2964417
rs11179786	12	74159265	T	C	0.5842	-0.00741454	0.00106167	2.868e-12	12.2	0.1999	3037499
rs13106702	4	15397450	A	G	0.6384	-0.00760713	0.00108937	2.885e-12	8.5	0.278	3.03579e+06
rs7598185	2	59952259	A	C	0.3073	0.00791963	0.00113412	2.885e-12	1	0.4534	3.0375e+06
rs1130947	6	31237773	T	C	0.3354	0.00867589	0.00124283	2.933e-12	0	0.8728	2415424
rs12722889	1	77420020	A	T	0.5711	0.00738084	0.00105755	2.973e-12	25.1	0.03284	3035786
rs72843198	2	125293580	T	C	0.0482	0.0170867	0.00244851	2.992e-12	16.2	0.1403	3023742
rs17014412	12	87475757	A	G	0.0341	-0.0201397	0.00288665	3.02e-12	12.6	0.1975	3.03017e+06
rs2192639	16	9595000	C	G	0.1258	-0.0110073	0.00157785	3.039e-12	17	0.1166	3.0375e+06
rs3750450	9	111945049	T	G	0.2634	-0.00828723	0.00118808	3.058e-12	22	0.05723	3036702
rs12174903	6	41864135	A	C	0.7523	0.00845226	0.00121214	3.104e-12	2.1	0.4268	3.0375e+06
rs7014300	8	14795876	A	C	0.1935	0.00923732	0.00132473	3.105e-12	14.1	0.1662	3.0367e+06
rs2237316	7	24761968	T	G	0.2008	0.00910798	0.00130618	3.108e-12	22.8	0.04899	3.0375e+06
rs13332638	16	11905849	A	G	0.0862	-0.0130358	0.00186968	3.118e-12	9	0.271	3020270
rs4140762	12	97669259	A	G	0.5207	0.00730111	0.00104741	3.155e-12	12	0.2036	3.0375e+06
rs4943290	13	31836367	T	G	0.2998	-0.0079631	0.00114237	3.162e-12	9.9	0.2487	3.03579e+06
rs17463127	5	160952502	A	T	0.7348	-0.0082609	0.00118549	3.203e-12	0	0.6696	3.0367e+06
rs174768	22	29742841	T	C	0.8562	0.0103903	0.00149123	3.224e-12	10.5	0.2341	3.0375e+06
rs4460271	7	32496503	T	C	0.6727	0.00776893	0.00111514	3.24e-12	0	0.4893	3037499
rs1889438	6	157105541	A	G	0.2804	-0.00811541	0.00116487	3.247e-12	11.9	0.2056	3.0375e+06
rs8006699	14	103194998	A	G	0.8263	0.00962181	0.00138171	3.322e-12	14.9	0.151	3.03507e+06
rs3020410	6	152266377	A	C	0.1358	-0.0106402	0.00152846	3.379e-12	0.8	0.459	3.03332e+06
rs8015454	14	67739285	T	C	0.9522	0.0170762	0.00245436	3.461e-12	1.4	0.4455	3033246
rs2631249	4	102872175	A	G	0.5676	0.00734853	0.0010562	3.468e-12	0	0.4903	3.0375e+06
rs2278474	4	184831976	T	G	0.5818	-0.00740351	0.00106446	3.531e-12	0	0.4961	3016631
rs2639655	3	158385966	C	G	0.8065	0.0092191	0.00132565	3.537e-12	9	0.2701	3.03247e+06
rs1007731	14	37054590	A	C	0.1187	-0.0112959	0.00162501	3.616e-12	15.7	0.1513	3.01059e+06
rs2466211	8	22843997	A	C	0.3972	-0.00743777	0.00107022	3.669e-12	13.9	0.172	3032556
rs12646225	4	696848	T	C	0.1099	0.0118055	0.00169908	3.693e-12	2.8	0.416	2944941
rs75915571	6	114723478	A	T	0.1956	0.00922405	0.00132755	3.695e-12	4.3	0.3762	2.99916e+06
rs12602072	17	56144013	A	G	0.8141	0.0093663	0.00134832	3.745e-12	20.8	0.07178	3.0227e+06
rs56306348	14	36876908	A	G	0.6133	0.00747989	0.00107701	3.782e-12	4.3	0.3769	3.02313e+06
rs674962	1	234835705	C	G	0.3272	-0.0077436	0.00111523	3.822e-12	0	0.5763	3.0375e+06
rs8017691	14	75092905	A	C	0.4257	0.00734847	0.00105856	3.857e-12	4.4	0.3744	3035786
rs11011859	10	20487702	A	G	0.8828	0.0112915	0.00162674	3.879e-12	4.7	0.3665	3.0375e+06
rs17598373	14	79815516	T	C	0.5573	0.00731426	0.00105374	3.888e-12	0.4	0.4671	3035786
rs10510940	3	65519521	A	G	0.9045	-0.012355	0.00178035	3.928e-12	20.9	0.06684	3.0375e+06
rs2824194	21	18422045	A	T	0.5035	0.0072616	0.00104663	3.972e-12	0	0.817	3036955
rs2192694	2	59084676	T	C	0.7139	0.00802936	0.0011578	4.069e-12	7.8	0.2935	3.0375e+06
rs62442476	7	2233528	A	G	0.0348	0.0199524	0.00287867	4.167e-12	0	0.7569	2.98785e+06
rs66977236	7	77315783	A	G	0.3566	-0.00875423	0.00126303	4.169e-12	0	1	2272216
rs2986017	10	105218252	A	G	0.2739	-0.008134	0.00117381	4.223e-12	0	0.7209	3034989
rs56378598	16	90004868	T	C	0.2652	0.00826384	0.00119281	4.274e-12	0	0.5773	2.99953e+06
rs12155345	7	41301734	A	C	0.6689	0.00770216	0.00111186	4.293e-12	22.7	0.05006	3.0375e+06
rs116506968	2	183551471	A	G	0.0869	0.0129905	0.00187569	4.327e-12	10.7	0.261	2.97906e+06
rs11752345	6	160148348	T	C	0.215	0.00885483	0.00127855	4.329e-12	5.8	0.3456	3.01439e+06
rs34034658	2	236839797	C	G	0.3796	0.00754867	0.00109007	4.351e-12	0	0.6097	2.97188e+06
rs10076155	5	57567125	T	C	0.24	-0.00848539	0.00122534	4.354e-12	16.9	0.1199	3.0367e+06
rs717112	11	41162903	A	G	0.1804	-0.00942478	0.00136099	4.362e-12	0	0.8	3036612
rs10508274	10	4115602	A	G	0.8201	0.00942833	0.00136227	4.471e-12	25.8	0.028	3.0375e+06
rs6495127	15	75194490	T	C	0.6959	0.00787334	0.00113759	4.475e-12	1.8	0.435	3036702
rs12516990	5	145927688	C	G	0.2066	-0.00894501	0.00129258	4.497e-12	0	0.7889	3.0367e+06
rs73389891	7	54367170	A	G	0.0733	-0.0138959	0.00200823	4.532e-12	22.8	0.05217	3.03578e+06
rs6451704	5	43475862	T	C	0.5271	-0.00725874	0.00104926	4.574e-12	0	0.6157	3.03047e+06
rs77538769	12	122187824	A	C	0.9516	0.0195017	0.002819	4.582e-12	0	1	2272216
rs36120534	20	17438121	T	C	0.1819	0.0093836	0.00135642	4.591e-12	11.6	0.2109	3.0375e+06
rs5765717	22	44917646	T	G	0.4867	-0.0072398	0.00104688	4.659e-12	7.3	0.3045	3037499
rs11011932	10	20576790	T	C	0.2329	0.00858474	0.00124136	4.661e-12	4.9	0.3628	3020832
rs72744579	15	77864785	T	C	0.0491	0.0168554	0.0024373	4.67e-12	5	0.3696	2.99851e+06
rs6013574	20	51563060	T	C	0.0633	0.0148619	0.00214951	4.704e-12	4.7	0.366	3.03568e+06
rs11192616	10	107577714	T	C	0.3543	0.0075709	0.001095	4.708e-12	0	0.7968	3.03187e+06
rs4147707	2	207024107	C	G	0.4073	0.00740725	0.00107145	4.748e-12	19.7	0.08177	3000868
rs6909292	6	108093580	T	C	0.5169	0.00723813	0.00104711	4.767e-12	0	0.5126	3037499
rs351720	6	109551147	A	G	0.6851	-0.00778639	0.00112655	4.785e-12	0	0.9705	3037499
rs10521132	16	25720836	A	G	0.25	-0.00836125	0.00120972	4.79e-12	0	0.9414	3.0309e+06
rs2750097	20	49729130	A	G	0.5883	-0.00734786	0.00106322	4.802e-12	4.1	0.3789	3037499
rs975210	15	70364352	A	G	0.171	-0.00962125	0.00139233	4.846e-12	0	0.9923	3.02626e+06
rs1290505	1	163680402	A	G	0.41	0.00734916	0.00106388	4.924e-12	4.4	0.3729	3.0375e+06
rs7237773	18	50779810	A	C	0.9021	-0.0121615	0.00176073	4.957e-12	2.1	0.4282	3.0375e+06
rs252947	5	160715878	A	G	0.3319	0.00767436	0.00111133	5.014e-12	14.4	0.1601	3.0367e+06
rs72911669	2	193797227	C	G	0.0547	0.0161847	0.00234399	5.029e-12	17.1	0.2053	2.92732e+06
rs34140181	6	35118056	T	C	0.6821	0.00896966	0.0012992	5.068e-12	0	1	2272216
rs899223	19	13157151	C	G	0.0811	0.0133241	0.00193013	5.074e-12	7.5	0.3169	2.99555e+06
rs139453187	7	72155834	T	C	0.9261	0.0139851	0.00202589	5.083e-12	20	0.1119	2.9608e+06
rs74664784	3	85475292	T	C	0.4365	-0.00842088	0.00121985	5.094e-12	0	1	2272216
rs1883322	6	35369806	T	C	0.7538	0.00837987	0.00121473	5.244e-12	20.8	0.0695	3036955
rs7546304	1	151114484	C	G	0.3012	-0.00786938	0.00114086	5.274e-12	0.2	0.4718	3035786
rs792213	10	90174202	A	C	0.4133	0.00732975	0.00106274	5.31e-12	6	0.3347	3036702
rs17523342	11	115311131	T	C	0.812	0.00923647	0.00133935	5.347e-12	0	0.8718	3.03695e+06
rs7560633	2	27342067	C	G	0.3595	0.00752123	0.00109075	5.362e-12	0	0.903	3035786
rs4778691	15	83508278	A	T	0.483	-0.00722358	0.00104759	5.368e-12	0	0.7484	3034756
rs9857331	3	177191935	A	G	0.7294	-0.00812135	0.00117778	5.369e-12	0	0.9187	3.0375e+06
rs9871964	3	178374095	T	C	0.1745	-0.00950701	0.00137905	5.42e-12	0	0.4937	3.03579e+06
rs378342	15	70186171	T	C	0.2675	-0.00814929	0.00118223	5.444e-12	0	0.8794	3.0367e+06
rs7412683	1	74175798	C	G	0.5893	-0.00733159	0.00106361	5.446e-12	11.4	0.2158	3037499
rs76829263	3	46747457	T	C	0.0225	0.024552	0.0035622	5.479e-12	19	0.1425	2.97991e+06
rs6428152	1	193129154	A	G	0.2775	-0.00805433	0.00116859	5.486e-12	19.2	0.086	3.0375e+06
rs11595166	10	4811925	T	C	0.0813	0.0132371	0.00192099	5.536e-12	15.9	0.1463	3.01736e+06
rs13076876	3	85704118	T	G	0.5314	-0.00722554	0.00104858	5.537e-12	2.1	0.4277	3037499
rs2542673	16	54206715	A	C	0.3222	0.00773671	0.00112276	5.545e-12	0	0.8699	3020932
rs801652	22	47202691	T	C	0.7286	0.00810835	0.00117669	5.553e-12	0	0.5896	3.0375e+06
rs1843815	1	98589715	A	T	0.4692	0.00722337	0.0010485	5.604e-12	0	0.9674	3.0375e+06
rs62515110	8	81560138	T	C	0.811	0.00925026	0.00134286	5.642e-12	25.9	0.03806	3.00882e+06
rs7614270	3	35025388	A	C	0.1481	-0.0101505	0.00147354	5.648e-12	0	0.9577	3.03579e+06
rs707064	2	155293869	T	C	0.0747	0.0137037	0.00199026	5.771e-12	0	0.9635	3.0375e+06
rs6766759	3	68577979	A	C	0.5362	0.0072213	0.00104926	5.901e-12	0	0.8114	3037499
rs116656374	3	49413266	T	G	0.0381	-0.019068	0.00277154	5.982e-12	33.5	0.01806	2.95423e+06
rs12314891	12	99578434	A	G	0.7338	-0.00814342	0.00118391	6.037e-12	0	0.8502	3.0375e+06
rs7313065	12	53471218	A	C	0.171	-0.00957905	0.00139263	6.04e-12	10	0.2465	3.02496e+06
rs852388	7	5574239	C	G	0.2103	-0.0088507	0.00128674	6.065e-12	0.1	0.4743	3.02454e+06
rs4790841	17	1835482	T	C	0.154	0.00999353	0.00145289	6.067e-12	2.5	0.4209	3.02403e+06
rs4709995	6	166313447	T	C	0.3957	-0.00735855	0.00107005	6.106e-12	0	0.6957	3.0375e+06
rs76010712	2	233766097	A	G	0.0863	-0.0128496	0.00186895	6.183e-12	28.6	0.01812	3.01947e+06
rs1492014	3	94071481	T	C	0.5767	0.00728542	0.00105965	6.188e-12	16.8	0.1247	3.034e+06
rs2224427	20	58736133	A	G	0.4712	-0.0072062	0.00104825	6.208e-12	0	0.6622	3037499
rs6035877	20	21512532	A	C	0.5342	0.00721031	0.00104896	6.261e-12	10.8	0.2281	3037499
rs17249745	4	102547366	A	G	0.9629	0.0192597	0.00280256	6.317e-12	26.8	0.05944	2.96398e+06
rs182308457	3	51633133	A	C	0.016	-0.0291342	0.00423992	6.374e-12	0	0.5058	2.9384e+06
rs516051	17	27882705	A	C	0.4731	0.00720061	0.00104803	6.394e-12	0	0.5097	3037499
rs3889488	8	141544748	A	G	0.7195	0.00800178	0.0011649	6.447e-12	0	0.8416	3.0367e+06
rs2848780	18	39149367	A	G	0.2717	-0.00808001	0.00117628	6.464e-12	7.1	0.31	3.0375e+06
rs28807191	7	29830331	T	C	0.5588	-0.00723902	0.00105421	6.564e-12	20.3	0.07577	3035242
rs72883341	2	166637845	T	C	0.1588	0.00984253	0.00143336	6.585e-12	9.5	0.2604	3.03027e+06
rs187263396	3	50831923	A	G	0.9931	0.0441659	0.00643474	6.707e-12	0	0.6642	2.93114e+06
rs7307965	12	23132669	A	G	0.4791	-0.00719037	0.00104772	6.764e-12	0	0.9361	3.03579e+06
rs4391653	1	241342291	T	C	0.2621	-0.00816189	0.00118982	6.888e-12	6.9	0.3143	3.0375e+06
rs2076312	6	33142162	A	C	0.1646	-0.00968559	0.00141226	6.978e-12	11.2	0.2257	3032416
rs62053970	16	72352479	C	G	0.9598	-0.0183028	0.00266933	7.043e-12	0	0.7908	3.02502e+06
rs6122735	20	47523732	T	C	0.3927	0.00734591	0.00107147	7.096e-12	9.7	0.2508	3037499
rs77370942	13	58037032	A	G	0.0727	-0.0138239	0.0020168	7.146e-12	0	0.6079	3.03292e+06
rs10965665	9	23142146	A	G	0.29	-0.00836291	0.00122009	7.169e-12	0	0.7793	2713337
rs7232954	18	44015643	T	C	0.6951	0.00780643	0.00113903	7.209e-12	0	0.623	3024590
rs13130765	4	45163333	C	G	0.4734	-0.00721373	0.00105255	7.21e-12	0	0.6153	3011254
rs77926719	12	74905602	A	G	0.1216	0.0109722	0.00160113	7.247e-12	0	0.8844	3.03713e+06
rs4358291	3	187501864	A	T	0.884	0.0111995	0.00163448	7.273e-12	18.6	0.09544	3.03579e+06
rs28610468	7	14849333	A	T	0.2048	-0.0088824	0.00129661	7.373e-12	1.3	0.4464	3037499
rs17369403	11	29316372	C	G	0.0257	0.0227654	0.00332355	7.382e-12	3.1	0.4068	3.00683e+06
rs72838256	2	124964604	A	C	0.012	0.033202	0.00484777	7.436e-12	12.2	0.2353	2.98483e+06
rs133082	22	41090554	T	C	0.5672	-0.00723308	0.00105609	7.453e-12	18.5	0.09578	3.0375e+06
rs9869597	3	153905784	A	T	0.7858	-0.00873414	0.0012754	7.462e-12	7.6	0.2991	3.0375e+06
rs76395018	7	44376661	A	T	0.8239	-0.00940895	0.00137409	7.537e-12	0	0.7301	3.0358e+06
rs78667595	13	109706967	A	G	0.0917	-0.0124509	0.00181855	7.555e-12	11.3	0.2241	3.0192e+06
rs6502670	17	1328381	T	G	0.6201	-0.00745654	0.00108909	7.555e-12	0	0.5766	2.97636e+06
rs10852028	15	38942641	T	C	0.5245	0.00717417	0.0010482	7.703e-12	0	0.9398	3.03499e+06
rs2364972	17	65475332	A	G	0.5435	0.00719395	0.00105121	7.72e-12	18.3	0.101	3.03335e+06
rs13336754	16	24801979	T	C	0.2701	-0.0080682	0.00117896	7.72e-12	0	0.8256	3034989
rs2787376	9	103057721	A	G	0.9003	-0.0119786	0.00175036	7.733e-12	0	0.8949	3.02416e+06
rs8094360	18	40470953	A	G	0.1333	-0.0105381	0.00153987	7.737e-12	2.8	0.4106	3.03579e+06
rs6091534	20	51064283	T	C	0.3794	0.00737631	0.00107834	7.9e-12	0	0.5245	3037499
rs4654441	1	4566515	A	G	0.5755	0.00724157	0.00105865	7.913e-12	0	0.6023	3.0375e+06
rs8136156	22	43309509	A	G	0.5534	0.00790068	0.001155	7.917e-12	6.2	0.3371	2522421
rs10911678	1	185081903	T	C	0.5823	-0.00725588	0.00106098	7.989e-12	14.7	0.1533	3.0375e+06
rs1126472	6	12125772	A	G	0.8919	0.0115233	0.00168516	8.027e-12	9.4	0.2584	3037499
rs10910949	1	181495801	T	C	0.2099	0.00878868	0.0012854	8.048e-12	10.9	0.2276	3.03507e+06
rs1786313	8	101737075	T	C	0.3137	0.00770977	0.00112786	8.148e-12	0	0.8829	3.0367e+06
rs79409011	7	39433817	C	G	0.0644	0.0146107	0.00213763	8.207e-12	0	0.906	3020638
rs6545559	2	56450431	T	C	0.3196	-0.00766944	0.00112209	8.215e-12	19.9	0.07816	3037499
rs2222760	2	151345113	A	G	0.2826	-0.0079443	0.00116243	8.236e-12	0	0.9892	3035786
rs35125	12	46274858	A	G	0.5129	-0.00715361	0.00104686	8.273e-12	19.3	0.08516	3037499
rs41282553	22	31286928	A	G	0.0303	0.0210197	0.00307602	8.273e-12	13.3	0.2064	2991462
rs2585183	8	143766059	C	G	0.5654	-0.00721397	0.00105581	8.339e-12	26.1	0.0281	3.03616e+06
rs112579674	8	93722821	C	G	0.8177	0.00925701	0.00135544	8.539e-12	0	0.6717	3.0367e+06
rs587021	1	77093011	T	G	0.5805	0.00724957	0.00106162	8.571e-12	16.5	0.1264	3030170
rs7814757	8	10675188	T	C	0.4013	-0.00729076	0.00106765	8.583e-12	0	0.5302	3.0367e+06
rs3817923	1	171809211	A	G	0.1132	-0.0112783	0.00165196	8.667e-12	4.7	0.3659	3035786
rs56374036	20	46367372	A	G	0.7872	-0.00877024	0.00128475	8.695e-12	0	0.5118	3.00781e+06
rs35683183	8	22557932	A	G	0.2136	0.00874894	0.00128162	8.711e-12	10	0.2554	3.01421e+06
rs1879753	4	17105693	A	G	0.5786	-0.00723304	0.00105968	8.727e-12	0	0.8562	3.0375e+06
rs17812330	6	140335268	T	G	0.2604	-0.00813882	0.00119265	8.854e-12	26.8	0.02432	3.0358e+06
rs10074178	5	93927705	A	G	0.5169	0.0071457	0.00104724	8.89e-12	10.2	0.2424	3.0367e+06
rs7680258	4	31890470	T	C	0.4237	0.0072253	0.00105891	8.917e-12	0	0.6474	3037499
rs34770282	9	23820001	A	G	0.8974	-0.0117712	0.00172514	8.917e-12	11.9	0.2087	3.03499e+06
rs10200498	2	35836509	A	G	0.3227	-0.00763608	0.00111924	8.949e-12	6.8	0.3176	3.0375e+06
rs10042222	5	77412854	T	C	0.6871	-0.0077647	0.00113822	8.988e-12	0	0.968	2985819
rs12050945	16	62719991	C	G	0.7575	-0.00832953	0.00122102	8.992e-12	0	0.6945	3.0367e+06
rs4867608	5	169936414	A	T	0.695	0.00775729	0.00113726	9.023e-12	0	0.9027	3.03343e+06
rs150228862	4	102949070	T	C	0.0119	-0.0344485	0.00505034	9.054e-12	0	0.7255	2.77301e+06
rs62532760	9	14246939	C	G	0.663	-0.00756866	0.00110973	9.07e-12	0.2	0.4732	3022450
rs61871134	10	104330990	A	G	0.9343	-0.0144551	0.00211968	9.155e-12	0	0.5465	3.01542e+06
rs35452994	3	14510442	A	G	0.1957	-0.00912418	0.00133796	9.163e-12	0	0.7485	2951517
rs273028	18	30685176	A	T	0.0751	-0.0135331	0.00198539	9.317e-12	12.9	0.1869	3.0375e+06
rs2565059	8	27336978	A	G	0.1998	0.00892604	0.0013095	9.332e-12	0	0.6795	3.03343e+06
rs7157298	14	56581075	A	T	0.5296	0.00714591	0.00104835	9.359e-12	22.2	0.05389	3037499
rs891935	5	149639013	A	G	0.4507	-0.00716843	0.00105177	9.397e-12	0	0.6218	3.0367e+06
rs61537885	16	75620118	T	C	0.9477	-0.0176757	0.00259343	9.397e-12	0	0.8467	2.49471e+06
rs10054614	5	56662437	A	G	0.4592	-0.00715737	0.00105015	9.408e-12	0	0.7602	3036702
rs73039077	3	17036387	C	G	0.2441	0.00832642	0.00122181	9.427e-12	0	0.6522	3.01926e+06
rs3948593	17	7615364	T	C	0.1628	-0.00966506	0.00141889	9.649e-12	0	0.6874	3.03082e+06
rs62090515	18	42671636	A	G	0.3547	-0.00744917	0.00109371	9.683e-12	0	0.6395	3037499
rs185248842	6	27664820	T	C	0.0276	0.0221283	0.00325004	9.831e-12	0	0.4767	2.93366e+06
rs74441911	18	53037705	T	C	0.977	0.0242589	0.00356378	9.985e-12	0	0.6836	2914044
rs740886	7	14813586	T	G	0.1371	0.0103756	0.0015251	1.021e-11	25.6	0.03358	3.02235e+06
rs186070804	12	121263788	A	C	0.739	-0.00936843	0.00137754	1.039e-11	0	1	2272216
rs4664980	2	159439911	T	C	0.797	0.00884605	0.00130087	1.046e-11	0	0.8452	3.0375e+06
rs35560901	13	67054045	A	G	0.3231	0.00760771	0.00111902	1.057e-11	7.7	0.2966	3036702
rs66527557	8	88008175	T	G	0.2781	-0.00794815	0.0011691	1.059e-11	7.3	0.3106	3030824
rs4848732	2	122633487	A	G	0.446	-0.00715576	0.00105266	1.06e-11	17	0.1165	3.0375e+06
rs13077567	3	117174468	A	G	0.6801	0.00762633	0.00112214	1.075e-11	15.1	0.1478	3035679
rs16962221	16	13602800	A	G	0.3449	0.00748047	0.00110081	1.083e-11	26.2	0.02581	3037499
rs11235569	11	72405545	A	C	0.542	-0.00713588	0.00105022	1.085e-11	0	0.9609	3037499
rs79708660	10	75785466	A	G	0.2255	-0.00870458	0.00128109	1.086e-11	12.1	0.2703	2.90143e+06
rs11607466	11	134068655	T	C	0.1032	-0.0116861	0.00172009	1.091e-11	0	0.8928	3.03713e+06
rs34604401	5	157337150	C	G	0.5464	-0.0071416	0.00105118	1.094e-11	31.1	0.008399	3036702
rs2637609	4	130634423	A	G	0.738	0.00808334	0.00119007	1.105e-11	0	0.8352	3.03695e+06
rs574967	12	120227740	A	G	0.3273	0.00757265	0.00111514	1.118e-11	0	0.5295	3.0375e+06
rs17666845	2	144816988	A	G	0.6944	-0.00771611	0.00113665	1.134e-11	5.7	0.3445	3033353
rs75810494	2	103989798	A	T	0.045	0.0173721	0.00255936	1.137e-11	7.2	0.3381	2.95434e+06
rs2424637	20	24717108	A	G	0.6191	0.0073151	0.00107783	1.148e-11	0	0.8055	3035786
rs12034740	1	1728969	A	C	0.4987	0.00711399	0.00104831	1.151e-11	0	0.4889	3027060
rs67829508	2	120847642	A	G	0.1855	-0.00919755	0.00135566	1.162e-11	11.3	0.2361	2.99507e+06
rs232042	2	179050008	A	G	0.4397	-0.00715068	0.0010542	1.176e-11	4.5	0.3707	3037499
rs117849041	19	2312903	T	C	0.1052	0.0116296	0.00171491	1.187e-11	5.4	0.3555	3.00412e+06
rs4739235	8	21287105	A	G	0.1699	0.00944675	0.0013935	1.209e-11	0	0.8703	3.0367e+06
rs10401329	19	1871699	A	G	0.1205	0.0109411	0.0016143	1.219e-11	0	0.7712	3011268
rs3092073	20	44595649	A	G	0.4573	-0.00711555	0.00105034	1.245e-11	1.3	0.4464	3037499
rs77901523	20	55533146	C	G	0.0345	0.019431	0.00287023	1.292e-11	0	0.7345	3.03065e+06
rs72890073	18	37983849	A	C	0.918	-0.0129436	0.00191217	1.297e-11	5.8	0.3426	3.02155e+06
rs6508332	18	22405933	T	C	0.7444	0.0081191	0.00119958	1.3e-11	0	0.6536	3.0375e+06
rs13025467	2	173797297	A	G	0.6724	-0.00755021	0.00111553	1.303e-11	15.7	0.1402	3.03396e+06
rs7240100	18	53723563	A	G	0.614	0.00727467	0.00107482	1.304e-11	0	0.8066	3037499
rs6680315	1	94370519	C	G	0.6629	0.00749223	0.00110721	1.316e-11	0	0.7099	3.03579e+06
rs17062621	4	177131268	A	G	0.692	-0.00769692	0.00113746	1.319e-11	0	0.5633	3.01585e+06
rs72676302	14	36912454	T	C	0.0452	0.0171384	0.00253303	1.321e-11	21	0.07877	3003362
rs11897647	2	138451864	T	C	0.1811	0.00919216	0.00135874	1.333e-11	0.8	0.4591	3037499
rs13121486	4	101597411	A	G	0.334	-0.00750468	0.00110944	1.335e-11	24.6	0.03549	3037499
rs75931210	2	80540462	T	C	0.9653	0.0193509	0.00286069	1.336e-11	36.1	0.002167	3.03394e+06
rs4964731	12	109057809	A	C	0.4815	-0.00708061	0.00104722	1.369e-11	0	0.7586	3.0375e+06
rs55972083	1	2704918	T	G	0.2153	-0.00866527	0.00128189	1.379e-11	0.6	0.4627	2.99565e+06
rs6539284	12	79592680	T	C	0.5931	-0.00720884	0.00106643	1.382e-11	22.7	0.05467	3.0301e+06
rs1470801	3	83512237	A	G	0.1952	-0.00892196	0.00132017	1.394e-11	11.7	0.2091	3.0375e+06
rs11942352	4	112410355	A	G	0.8053	-0.00893568	0.00132235	1.401e-11	10.9	0.2306	3.03337e+06
rs419438	22	20166723	T	G	0.5395	-0.00710053	0.00105089	1.411e-11	0	0.7711	3031119
rs66671632	8	143680772	T	C	0.1338	-0.0103961	0.00153882	1.419e-11	22	0.06115	3.03032e+06
rs12709063	16	60686987	A	G	0.4925	-0.007071	0.00104676	1.427e-11	32.1	0.006542	3.0367e+06
rs7072319	10	68648238	T	C	0.494	-0.00706828	0.00104672	1.452e-11	0	0.9025	3.0367e+06
rs10757463	9	23967940	A	G	0.484	-0.00707338	0.00104748	1.453e-11	1.8	0.4342	3034989
rs111530150	13	54342123	T	C	0.0195	0.0256875	0.00380442	1.454e-11	0	0.9913	3.00526e+06
rs9597852	13	59366117	A	G	0.1052	0.0115168	0.00170568	1.458e-11	0	0.5153	3.0367e+06
rs181478	14	69354871	T	G	0.6338	0.00733179	0.00108612	1.473e-11	0	0.681	3.0375e+06
rs1424203	16	60798217	T	C	0.3509	-0.00741866	0.00109911	1.485e-11	28.4	0.01843	3.02247e+06
rs12028526	1	101013734	T	G	0.5576	0.0071093	0.00105352	1.501e-11	0	0.8742	3037499
rs72836354	17	44899464	A	G	0.4782	0.00710859	0.00105354	1.504e-11	15.4	0.1696	3.00281e+06
rs2584240	15	96267139	A	T	0.8912	-0.0113465	0.00168162	1.506e-11	29.9	0.01238	3.03304e+06
rs17241659	3	108051504	A	G	0.2282	-0.00843391	0.0012501	1.511e-11	14.1	0.1696	3.02155e+06
rs34959417	4	750492	T	C	0.2868	-0.00783766	0.00116172	1.511e-11	0	0.4837	3.01262e+06
rs9539905	13	64614019	T	C	0.5961	0.00719212	0.00106653	1.546e-11	1.6	0.4394	3.0367e+06
rs66488846	7	48783897	A	T	0.4418	0.0071054	0.00105367	1.549e-11	6.8	0.3168	3037499
rs1516036	12	61786763	A	G	0.5374	0.00707449	0.00104945	1.572e-11	7	0.3112	3037499
rs75740317	2	98611624	T	C	0.9764	0.0233528	0.00346541	1.594e-11	0	0.7501	3.00532e+06
rs36187472	8	85952208	A	G	0.6685	0.00750728	0.00111429	1.614e-11	0	0.7212	3.02245e+06
rs2241722	19	46119867	A	C	0.3233	0.00757964	0.00112516	1.62e-11	17.2	0.1331	3.00269e+06
rs3913942	3	21486799	A	G	0.643	0.00735541	0.00109213	1.639e-11	0	0.9021	3037499
rs35136321	7	131859817	A	G	0.7137	-0.00781177	0.00116029	1.663e-11	25.9	0.02903	3023247
rs10913420	1	177759645	T	C	0.1726	0.00933451	0.00138646	1.664e-11	0	0.5131	3.02949e+06
rs12569163	1	241878547	T	G	0.7883	-0.0123303	0.00183206	1.693e-11	0	0.5697	1484736
rs517674	9	76908607	C	G	0.2644	0.00798366	0.00118664	1.72e-11	0	0.8371	3.0367e+06
rs28438078	1	34024672	A	G	0.1584	-0.00964198	0.00143312	1.723e-11	6.8	0.3166	3.0375e+06
rs11082220	18	38718651	A	C	0.8472	-0.00978849	0.00145489	1.724e-11	0	0.6861	3035066
rs1536488	13	66664090	A	G	0.6566	0.007414	0.00110209	1.73e-11	17.5	0.1104	3036702
rs903981	5	178390237	T	G	0.4122	-0.00715212	0.00106316	1.733e-11	0	0.6795	3.0367e+06
rs113014817	6	27155588	T	G	0.9448	0.0156833	0.0023316	1.735e-11	16.7	0.2021	2.93328e+06
rs7531138	1	97923499	A	T	0.4487	0.0070766	0.00105206	1.738e-11	0	0.5522	3037499
rs7921010	10	104192826	T	G	0.1991	-0.00882398	0.00131184	1.74e-11	18.4	0.1024	3030610
rs1885857	13	101179292	A	G	0.2649	-0.00797861	0.00118643	1.756e-11	21.2	0.06941	3.03407e+06
rs2517063	8	17013640	A	C	0.5438	0.00708615	0.00105372	1.761e-11	23.8	0.0465	3.01921e+06
rs12201105	6	152812569	A	G	0.8626	-0.0102199	0.0015199	1.767e-11	6.5	0.323	3.0375e+06
rs6937736	6	97399772	C	G	0.1847	0.0090668	0.0013484	1.77e-11	25.8	0.02815	3.0375e+06
rs32938	5	141132662	T	C	0.7734	0.00840371	0.00125008	1.781e-11	0	0.9094	3036702
rs2969584	2	144371034	T	C	0.4989	-0.00703521	0.00104651	1.788e-11	14.7	0.1531	3.0375e+06
rs4656013	1	88604157	T	C	0.5799	0.00718768	0.00106919	1.789e-11	0	0.8484	2986243
rs75782645	3	44940602	A	G	0.8756	-0.0106563	0.00158588	1.82e-11	0	0.763	3.03579e+06
rs8044082	16	6603021	T	C	0.3995	0.0071805	0.00106874	1.833e-11	0	0.4969	3035066
rs10922326	1	197867662	T	G	0.8442	-0.00971672	0.00144656	1.851e-11	0	0.9393	3.02172e+06
rs59615734	5	139411146	T	C	0.8311	0.00941085	0.00140103	1.857e-11	0	0.6559	3.01832e+06
rs2362462	7	139760010	T	C	0.6002	-0.0071746	0.00106848	1.883e-11	0	0.8589	3035786
rs116979997	10	104949734	T	C	0.0445	0.0171432	0.00255364	1.901e-11	24.6	0.05299	2.99937e+06
rs11719842	3	126999800	A	G	0.2347	0.00958198	0.00142749	1.909e-11	0	1	2272216
rs62166785	2	124468439	A	G	0.1504	0.00985817	0.00146881	1.921e-11	0	0.8571	3.01682e+06
rs2498018	1	208270481	C	G	0.1912	-0.00893058	0.0013306	1.922e-11	2.5	0.4187	3.0375e+06
rs10740572	10	55838740	A	T	0.7773	-0.00844203	0.00125781	1.924e-11	16.1	0.1323	3.0367e+06
rs2555506	3	168197090	A	G	0.1769	0.00925845	0.00137961	1.935e-11	20.5	0.07208	3.00087e+06
rs7601784	2	139470731	A	G	0.1339	0.0103091	0.00153652	1.954e-11	22.5	0.0518	3.0375e+06
rs322547	18	49137585	A	G	0.273	-0.00787488	0.00117453	2.013e-11	0	0.683	3.0375e+06
rs7585653	2	61046062	A	G	0.7003	-0.00766001	0.00114248	2.02e-11	0	0.8761	3.03579e+06
rs117401507	8	87640494	A	T	0.9328	0.0140182	0.0020908	2.021e-11	0	0.7815	3.03501e+06
rs4378284	10	68615277	A	C	0.2666	-0.0079332	0.0011835	2.04e-11	1.9	0.4331	3.0367e+06
rs1119258	11	99661654	T	G	0.3784	-0.0072312	0.0010789	2.049e-11	14.6	0.1558	3037499
rs4554425	8	135498629	T	C	0.4864	0.00701761	0.00104703	2.053e-11	13.4	0.1785	3.0367e+06
rs1609309	15	55351559	A	T	0.4368	-0.00707166	0.00105583	2.119e-11	0	0.5396	3.03256e+06
rs357564	9	98209594	A	G	0.3362	-0.00747929	0.00111682	2.126e-11	17	0.1502	2987725
rs35581250	4	181289859	C	G	0.8192	-0.00915967	0.00136789	2.14e-11	0	0.5271	3.00087e+06
rs114602645	3	46979483	A	G	0.9795	-0.0252396	0.00376925	2.143e-11	34.2	0.02376	2.91523e+06
rs265981	5	174870902	A	G	0.3796	0.007221	0.00107838	2.144e-11	6	0.3368	3036702
rs116547571	2	174927503	A	G	0.0183	-0.026437	0.00394853	2.154e-11	26.2	0.06436	2969204
rs34822565	3	71483054	T	G	0.121	-0.0107515	0.00160599	2.162e-11	15.8	0.1421	3031658
rs6958592	7	114702840	T	C	0.459	0.00702803	0.00105004	2.185e-11	0	0.8239	3037499
rs10206079	2	171188108	T	G	0.358	0.00730639	0.00109189	2.211e-11	0.7	0.4607	3.03507e+06
rs61757207	16	70358495	A	G	0.9859	0.0352555	0.0052699	2.233e-11	20.3	0.1933	2154190
rs11629584	15	90128966	T	C	0.5118	0.00700523	0.00104737	2.258e-11	24.6	0.03804	3034212
rs57524335	7	122773220	A	T	0.6047	-0.00716308	0.00107097	2.258e-11	17.2	0.117	3033353
rs76412890	3	118771199	T	C	0.2403	-0.0081958	0.00122537	2.26e-11	16.5	0.1275	3.03397e+06
rs77311515	2	100851105	A	G	0.9461	-0.0155648	0.00232767	2.279e-11	0	0.9301	3010042
rs66818657	15	68000491	A	G	0.8514	-0.00983822	0.00147127	2.282e-11	1.1	0.4525	3.0367e+06
rs6472213	8	66508336	T	C	0.3304	-0.00743814	0.00111261	2.301e-11	0.6	0.4624	3036702
rs4367098	3	49219669	T	C	0.621	0.00720973	0.00107857	2.31e-11	28	0.01723	3037499
rs7842016	8	115745215	C	G	0.7254	0.00783795	0.00117255	2.312e-11	4.9	0.3624	3.0367e+06
rs62267594	3	129343312	C	G	0.0878	0.0123667	0.00185004	2.312e-11	23.1	0.04889	3.03384e+06
rs74491040	20	40204399	T	C	0.012	-0.0322449	0.00482379	2.317e-11	0	0.9154	3.01457e+06
rs1357913	8	83674246	A	G	0.5839	0.00713999	0.00106826	2.325e-11	7.5	0.3025	2.99953e+06
rs73695675	7	39191427	T	G	0.0733	-0.0134195	0.00200777	2.331e-11	0	0.5178	3.03718e+06
rs8039549	15	83246718	A	G	0.3682	0.00725364	0.00108551	2.359e-11	0	0.5105	3.03395e+06
rs654880	22	20946457	A	G	0.2224	-0.00841906	0.00126007	2.361e-11	0	0.6369	3.02875e+06
rs543714	11	90057949	T	C	0.3016	-0.00761727	0.00114059	2.413e-11	0	0.4952	3034899
rs73552348	6	115834046	A	G	0.9032	-0.0118182	0.00176963	2.415e-11	0	0.9006	3.0375e+06
rs830622	3	71677817	T	C	0.8318	0.00934662	0.00139987	2.438e-11	1.2	0.449	3.03335e+06
rs1553666	8	9881789	T	C	0.6478	0.00731429	0.00109561	2.46e-11	0	0.8434	3.0367e+06
rs1858552	1	72316000	T	G	0.0717	-0.0135878	0.00203555	2.462e-11	0	0.8951	3015574
rs7654288	4	38593487	A	G	0.5224	-0.00699109	0.00104756	2.496e-11	27.7	0.01874	3.0375e+06
rs9949224	18	63871313	A	G	0.5121	0.00698484	0.00104711	2.545e-11	0	0.7144	3035786
rs4616497	2	103469980	T	C	0.3255	0.00745045	0.00111704	2.567e-11	12	0.2048	3035786
rs9372526	6	98199481	A	C	0.2582	-0.00797905	0.00119643	2.577e-11	0	0.7292	3.03335e+06
rs11505217	7	155560120	A	C	0.8389	0.00949123	0.00142334	2.585e-11	15.7	0.1368	3.0375e+06
rs2003850	5	167844095	T	C	0.3212	0.00747349	0.00112075	2.591e-11	0	0.7571	3036702
rs10891825	11	115173171	T	C	0.6359	-0.00725545	0.00108806	2.592e-11	12.5	0.1979	3034091
rs28468603	9	126507274	T	C	0.1089	-0.0112033	0.00168008	2.592e-11	0	0.8825	3.03616e+06
rs11899423	2	181483750	A	C	0.1876	-0.00893662	0.00134033	2.597e-11	0	0.543	3.0375e+06
rs6740731	2	145270592	A	G	0.1551	-0.009663	0.00144944	2.614e-11	0	0.6039	3.02081e+06
rs3099082	2	55586647	T	G	0.5673	0.0070392	0.00105612	2.639e-11	0	0.842	3.0375e+06
rs2867932	15	78591037	A	G	0.3907	0.00714813	0.00107259	2.653e-11	0	0.5182	3036702
rs191695265	14	29648396	C	G	0.0069	-0.0430304	0.00645677	2.654e-11	0	0.8163	2.91117e+06
rs76493593	2	215143466	A	G	0.1345	0.0102406	0.00153679	2.672e-11	18.1	0.1018	3.02496e+06
rs6858933	5	145546417	A	T	0.3599	0.00839925	0.00126046	2.678e-11	0	1	2272216
rs6788064	3	143476411	A	G	0.4898	-0.00697897	0.00104745	2.692e-11	28.5	0.01717	3033316
rs1323110	13	53558303	A	G	0.6877	-0.00752303	0.00112923	2.693e-11	12.3	0.2001	3036702
rs1043207	14	23369994	A	G	0.2835	-0.00849912	0.0012759	2.719e-11	14.2	0.1807	2515012
rs567775	5	4038358	T	C	0.4947	0.00697067	0.00104657	2.727e-11	13.9	0.1684	3037499
rs72671469	14	29678837	A	G	0.8911	0.0112146	0.00168414	2.761e-11	5.6	0.3474	3021552
rs72787078	16	72158493	T	C	0.1654	0.00937927	0.00140852	2.765e-11	0	0.5763	3.0367e+06
rs7222252	17	37447218	T	C	0.9679	0.0209125	0.00314088	2.772e-11	43.3	0.1841	2713337
rs11681881	2	25444521	A	G	0.8651	-0.010292	0.00154576	2.776e-11	16.3	0.1366	2.98249e+06
rs1522927	2	73556155	T	G	0.6929	0.00755203	0.00113464	2.811e-11	0	0.6473	3.03579e+06
rs11111443	12	103495380	A	G	0.6334	0.00722739	0.00108587	2.813e-11	9.5	0.2554	3.0375e+06
rs11834096	12	17023999	A	G	0.6164	0.00716136	0.00107607	2.835e-11	0	0.6866	3037499
rs2039204	9	130371107	A	T	0.5318	0.00698177	0.00104933	2.861e-11	0	0.5644	3033433
rs10190799	2	72392588	A	T	0.6271	-0.00721353	0.00108429	2.876e-11	11.2	0.2212	3024960
rs7587055	2	34132742	A	G	0.4617	-0.00698465	0.00104989	2.881e-11	5.4	0.3495	3035786
rs1338955	10	109059174	A	G	0.0762	-0.0131226	0.00197273	2.899e-11	1	0.4535	3035788
rs111999549	2	156582930	T	C	0.0103	0.0346172	0.00520464	2.9e-11	24.4	0.06996	3.01175e+06
rs938454	5	66342746	T	G	0.3931	-0.00714099	0.00107364	2.91e-11	0	0.5312	3.02416e+06
rs138933558	9	14128526	A	G	0.0578	0.0151033	0.00227103	2.918e-11	0	0.9762	2.96091e+06
rs2071387	3	139257603	A	G	0.8179	0.00901585	0.00135584	2.937e-11	5.2	0.3536	3037499
rs13169187	5	51716957	A	G	0.5398	-0.00698199	0.00104998	2.941e-11	0	0.5604	3036702
rs10183564	2	185188572	T	C	0.1973	-0.00874016	0.00131484	2.982e-11	0.3	0.4705	3.0375e+06
rs10983486	9	119824033	A	C	0.5758	0.00703793	0.00105888	2.993e-11	5.7	0.3438	3.0367e+06
rs4679353	3	126942635	A	G	0.6201	0.00716812	0.00107847	2.998e-11	18.6	0.09711	3035242
rs9993049	4	4446985	T	C	0.6201	-0.00716947	0.00107867	3.004e-11	1.8	0.4347	3034091
rs2271593	2	220168607	T	C	0.1533	0.00965212	0.00145237	3.018e-11	10.5	0.2354	3.0375e+06
rs238678	16	1872722	A	G	0.1483	0.00981712	0.00147737	3.038e-11	15.8	0.1429	3.01672e+06
rs9272732	6	32609647	T	G	0.7077	0.00906715	0.00136466	3.054e-11	10.9	0.2742	2.15879e+06
rs2589019	18	36957555	A	G	0.2456	-0.00807497	0.00121562	3.08e-11	9.1	0.2646	3.0375e+06
rs6472530	8	71371142	A	T	0.6508	-0.00729618	0.00109838	3.085e-11	0	0.5482	3033294
rs2550218	16	60127249	A	G	0.4125	0.00706266	0.00106335	3.089e-11	0	0.4774	3034989
rs12923809	16	63589939	T	C	0.5807	0.00708759	0.0010671	3.099e-11	13.2	0.1846	2999527
rs76727996	6	162438723	T	C	0.0735	0.0133494	0.00201011	3.119e-11	20.8	0.07076	3.02253e+06
rs371425	11	131408517	T	G	0.2086	-0.00855505	0.00128834	3.127e-11	0	0.7642	3035066
rs13247102	7	8027353	C	G	0.1991	-0.00869815	0.00131035	3.184e-11	0	0.6702	3.0375e+06
rs4405446	13	59204204	T	C	0.5842	0.00704847	0.0010622	3.232e-11	0	0.668	3034445
rs9644936	9	121074823	A	G	0.7717	0.00827564	0.00124714	3.234e-11	9.5	0.2579	3.03499e+06
rs6534293	4	80202960	A	G	0.4391	0.00699756	0.00105465	3.242e-11	0	0.6425	3035786
rs11571404	12	1041450	T	C	0.1971	0.00875024	0.00131897	3.268e-11	20.1	0.08038	3.02081e+06
rs2726471	4	106335490	T	G	0.3343	-0.00736057	0.0011095	3.27e-11	0	0.7322	3035804
rs11783263	8	19371674	C	G	0.6471	0.00726173	0.00109511	3.328e-11	0	0.6778	3036702
rs150470230	11	73466863	A	G	0.9723	0.0214124	0.00322911	3.333e-11	17.6	0.1407	2.96139e+06
rs41741	7	116438511	T	G	0.6694	0.00737479	0.00111229	3.353e-11	28.7	0.01487	3.0375e+06
rs36116433	2	236979552	T	C	0.4525	-0.00698433	0.0010534	3.358e-11	11.4	0.2289	3025179
rs4390219	1	32267747	T	C	0.3133	-0.00748087	0.00112842	3.368e-11	21.7	0.0599	3.03579e+06
rs6883584	5	89160559	T	G	0.1283	0.0103717	0.00156485	3.395e-11	0	0.5959	3.0367e+06
rs11578181	1	208323140	T	G	0.6944	-0.0075292	0.00113598	3.403e-11	0	0.5636	3036955
rs138729018	10	134094519	T	C	0.0449	-0.017072	0.00257667	3.464e-11	0	0.4765	2.92098e+06
rs78842400	2	58127631	T	C	0.0651	-0.014108	0.00212981	3.485e-11	12.8	0.2013	3.01241e+06
rs17631311	4	135331985	C	G	0.5893	0.00704542	0.00106361	3.496e-11	23.9	0.04037	3037499
rs12972944	19	12713808	A	G	0.684	0.00745531	0.00112549	3.496e-11	11.9	0.206	3.0375e+06
rs2066490	11	67160933	A	G	0.1723	-0.0106259	0.00160433	3.508e-11	14	0.1926	2265675
rs7043998	9	81650648	A	G	0.074	0.0132333	0.00199916	3.607e-11	16.1	0.1323	3.0367e+06
rs8073654	17	74746425	T	C	0.567	0.00700877	0.00105894	3.631e-11	8.3	0.2849	3.02081e+06
rs1611637	6	29836741	A	G	0.422	0.0071054	0.00107367	3.643e-11	7.7	0.3131	2957734
rs1659298	15	55836352	A	G	0.4406	0.00697658	0.0010542	3.653e-11	0	0.8369	3036158
rs76555305	8	118807350	A	G	0.0314	-0.0203911	0.00308158	3.656e-11	0	0.4795	2.87952e+06
rs2423855	20	14915305	T	C	0.7224	0.00773181	0.00116846	3.657e-11	32.2	0.006016	3037499
rs4858241	3	20669071	T	G	0.6323	-0.00718196	0.00108549	3.676e-11	5.6	0.3448	3035786
rs67669707	10	134094206	A	C	0.4143	0.00703805	0.00106374	3.689e-11	0	0.8323	3.02886e+06
rs6027896	20	59454810	T	C	0.6717	0.00736975	0.00111427	3.734e-11	0	0.8707	3037499
rs10732635	1	114519351	T	G	0.5597	0.00697261	0.00105434	3.766e-11	4.9	0.3612	3035786
rs35739581	2	8088520	T	C	0.9179	0.0129609	0.00196007	3.776e-11	0	0.638	2872481
rs6428586	1	90825173	A	G	0.6356	0.00718856	0.00108725	3.808e-11	4.8	0.3629	3037499
rs72778512	5	81514511	C	G	0.9123	-0.012231	0.00185012	3.814e-11	0	0.8855	3.0367e+06
rs17184588	1	24365512	T	C	0.513	-0.0069339	0.00104911	3.864e-11	17.3	0.1216	3.02451e+06
rs41278381	9	111962792	T	C	0.9605	-0.017917	0.00271181	3.917e-11	0	0.8673	2.98076e+06
rs10819974	9	104422344	T	C	0.2356	-0.00814658	0.00123317	3.952e-11	0	0.7649	3.0367e+06
rs4662573	2	127941798	T	C	0.5362	0.00692923	0.00104926	3.998e-11	0	0.6327	3037499
rs9374194	6	111000185	T	C	0.8101	-0.00881055	0.00133461	4.058e-11	0	0.5063	3.03507e+06
rs114590673	1	243817723	A	T	0.0142	-0.0294775	0.00446522	4.064e-11	19.4	0.1389	2.97974e+06
rs591540	1	72331815	T	G	0.4965	0.00692308	0.0010487	4.067e-11	2.7	0.4131	3024960
rs10752160	10	9429096	T	C	0.2965	-0.00756338	0.00114569	4.073e-11	0	0.5673	3037499
rs13175194	5	177037610	T	C	0.6577	-0.0072913	0.00110448	4.075e-11	0	0.8713	3028258
rs6721505	2	36578013	A	G	0.3275	0.00736174	0.00111528	4.092e-11	12.8	0.1905	3035786
rs287275	5	55723936	T	C	0.3446	-0.00726848	0.00110128	4.12e-11	21.2	0.0669	3.03616e+06
rs9427388	1	161443086	T	C	0.0804	-0.0127609	0.00193369	4.123e-11	28.2	0.02226	3.00823e+06
rs11576614	1	43798234	T	G	0.0616	0.0145863	0.00221029	4.142e-11	11.8	0.2671	2944929
rs139097300	6	19223665	A	C	0.784	0.00839117	0.00127153	4.142e-11	13.6	0.1724	3037499
rs7437726	4	114980228	T	G	0.1273	0.0103576	0.00156988	4.179e-11	13.9	0.1669	3.0375e+06
rs1544	21	33085585	A	G	0.2713	-0.00776539	0.00117698	4.182e-11	4.3	0.3752	3.0367e+06
rs578527	15	46945976	A	G	0.6742	0.00736617	0.0011166	4.189e-11	8.9	0.2698	3036702
rs73874322	3	157908855	C	G	0.062	-0.0143143	0.0021701	4.214e-11	15.1	0.1504	3.03659e+06
rs6916716	6	30385235	A	C	0.1709	-0.00929482	0.00140913	4.22e-11	29.4	0.02468	2.95591e+06
rs62583551	9	138660237	A	G	0.2276	0.00832249	0.00126187	4.231e-11	16.9	0.1559	2.97098e+06
rs7095620	10	114448218	A	G	0.3101	-0.00746021	0.00113153	4.315e-11	0	0.8215	3036158
rs57500891	5	91996073	T	C	0.8784	0.0105576	0.00160169	4.343e-11	26	0.02831	3.03499e+06
rs75986654	9	109037355	C	G	0.0372	-0.0182236	0.00276536	4.398e-11	25.3	0.03274	3.03638e+06
rs11161035	14	29273706	T	C	0.5108	0.00762593	0.0011572	4.41e-11	4.3	0.3844	2485322
rs4937856	11	133788407	A	C	0.4735	-0.00690728	0.00104828	4.42e-11	0	0.8771	3.03579e+06
rs9569738	13	58330643	A	G	0.2004	0.00866664	0.00131528	4.428e-11	10.2	0.2435	3.00007e+06
rs12574281	11	131205421	A	C	0.6334	-0.00715161	0.00108587	4.517e-11	6.3	0.3284	3037499
rs3013170	6	64840987	T	C	0.6063	0.00707139	0.00107381	4.528e-11	11.7	0.2159	3021552
rs12028229	1	72986136	T	G	0.269	0.00785345	0.00119257	4.529e-11	7.5	0.3241	2973730
rs1027407	4	176718936	A	G	0.0549	-0.0151583	0.0023021	4.556e-11	0	0.6452	3.02442e+06
rs6697033	1	58064455	A	G	0.5459	0.00692193	0.00105124	4.566e-11	8.5	0.2781	3.03579e+06
rs11256991	10	11166455	T	G	0.8235	0.00903718	0.00137249	4.566e-11	12.6	0.1917	3.0375e+06
rs6946355	7	13992460	A	G	0.462	0.00691256	0.00104994	4.594e-11	10	0.2468	3035186
rs1899888	10	63604654	A	C	0.4935	0.00689062	0.00104673	4.609e-11	3	0.4075	3036702
rs11590325	1	154756425	C	G	0.6015	-0.00703761	0.00106906	4.612e-11	4.2	0.3776	3035786
rs72951837	6	115141283	A	G	0.0546	-0.0151593	0.00230308	4.636e-11	4.5	0.3702	3.0375e+06
rs10050950	5	111260051	A	G	0.3352	-0.00729904	0.0011089	4.636e-11	0	0.694	3034989
rs11047225	12	24195587	T	C	0.4599	-0.0069128	0.00105023	4.64e-11	10.7	0.2306	3035553
rs831229	5	67553016	A	G	0.3729	0.00712466	0.00108254	4.65e-11	10.9	0.2282	3.03476e+06
rs9362387	6	87793401	T	C	0.2623	-0.00782784	0.00118952	4.687e-11	0	0.5511	3.0375e+06
rs9808993	3	21856683	A	G	0.2012	0.00861299	0.00130914	4.734e-11	15.6	0.1423	3.01926e+06
rs2653344	6	55133586	T	C	0.2016	-0.00857869	0.00130424	4.777e-11	0	0.5097	3037499
rs774515	2	155369077	T	C	0.2283	0.00822251	0.00125023	4.808e-11	16.9	0.1228	3.01998e+06
rs141457432	7	71906412	A	G	0.0191	0.0262193	0.00398712	4.833e-11	12.4	0.3284	2792318
rs74970466	9	23420004	T	C	0.0816	-0.0126121	0.0019179	4.838e-11	0	0.545	3016936
rs7172133	15	96025311	A	C	0.6869	0.00741954	0.00112881	4.923e-11	0	0.6518	3034756
rs74455003	4	123180529	A	G	0.0298	0.0203067	0.00308945	4.923e-11	9.2	0.2759	3.0137e+06
rs80165520	2	57603186	T	C	0.1038	-0.0112763	0.00171558	4.937e-11	0	0.5863	3.0375e+06
rs12201073	6	67488602	T	C	0.3821	-0.00707567	0.00107687	5.021e-11	0	0.7824	3.0375e+06
rs139856048	3	46768679	T	G	0.0422	-0.0172696	0.00262895	5.053e-11	13.8	0.2117	2.97707e+06
rs2742690	1	2987268	A	C	0.1999	-0.00860622	0.00131012	5.07e-11	1.9	0.4331	3.02942e+06
rs13122283	4	62993563	A	G	0.4279	0.00694827	0.00105786	5.084e-11	1.1	0.452	3035786
rs28711500	8	87751047	A	C	0.3025	0.00748525	0.00113961	5.092e-11	0	0.6266	3034989
rs7566356	2	56759467	C	G	0.5098	0.00687698	0.00104713	5.114e-11	0.7	0.4603	3035066
rs7002655	8	125589956	A	G	0.4425	0.00692229	0.00105403	5.118e-11	0	0.8482	3034445
rs745280	16	87397288	A	G	0.5353	0.00689516	0.0010499	5.124e-11	12	0.2078	3033043
rs891793	15	27256021	C	G	0.5437	-0.00690139	0.00105109	5.167e-11	25.5	0.03027	3034230
rs1869930	15	51933907	C	G	0.2427	-0.00801297	0.00122068	5.221e-11	0	0.8473	3.0367e+06
rs10488931	4	82329840	T	C	0.0445	-0.0168107	0.0025609	5.227e-11	27.2	0.03947	2.98239e+06
rs192230289	2	25454104	T	C	0.0171	-0.026646	0.00405919	5.236e-11	2.7	0.4182	3003004
rs1462852	3	116963998	A	T	0.6671	-0.00728921	0.00111068	5.273e-11	0	0.981	3035679
rs10993245	9	97317712	A	T	0.0851	0.0123121	0.00187625	5.297e-11	12.9	0.1884	3.03427e+06
rs9538482	13	60218409	A	G	0.9226	0.0128508	0.00195836	5.318e-11	17.2	0.1153	3.0367e+06
rs9932631	16	741837	A	G	0.1681	-0.00922932	0.00140697	5.384e-11	0	0.8771	3.00423e+06
rs115865249	2	100792230	T	G	0.0173	0.0266659	0.00406558	5.407e-11	0	0.6042	2959567
rs12052006	18	53545463	T	C	0.7951	0.00850284	0.00129637	5.421e-11	18.5	0.09594	3.0375e+06
rs13112269	4	166122147	A	G	0.117	0.0107045	0.00163243	5.463e-11	0	0.8157	3.02083e+06
rs57214198	18	22082857	T	G	0.0517	-0.015497	0.00236329	5.473e-11	20.6	0.07148	3037181
rs6499084	16	66466538	A	G	0.3458	0.00721441	0.00110059	5.558e-11	0	0.6173	3034989
rs2901066	2	60797896	A	C	0.8359	0.00927207	0.00141466	5.576e-11	0	0.918	3.02953e+06
rs75274506	10	126600778	T	C	0.9436	-0.0150067	0.00229014	5.643e-11	12.6	0.2286	2979547
rs9545395	13	36370970	T	C	0.8663	0.0100749	0.00153769	5.69e-11	13.8	0.1713	3.0367e+06
rs1168114	1	63156043	A	G	0.3306	-0.00728596	0.00111229	5.728e-11	0	0.5584	3037499
rs139244147	7	111912738	A	G	0.0572	-0.0148143	0.00226185	5.757e-11	0	0.5727	3.01439e+06
rs623200	18	66246646	T	C	0.3849	0.00704257	0.00107539	5.79e-11	11.7	0.2097	3037499
rs76936697	11	12891775	C	G	0.9702	0.0202399	0.00309133	5.845e-11	1.4	0.4461	3010039
rs1610268	3	157854408	A	G	0.64	-0.0071373	0.00109011	5.849e-11	0	0.6009	3037499
rs300145	6	166424456	T	C	0.6656	-0.0072637	0.00110942	5.867e-11	0	0.6699	3035786
rs62270934	3	103094578	A	G	0.8004	-0.00860764	0.00131484	5.886e-11	20.4	0.08541	3.01112e+06
rs72893129	18	35137832	A	C	0.05	-0.0157182	0.002401	5.886e-11	20.5	0.073	3.03713e+06
rs147115690	3	180940058	A	G	0.9908	0.0363964	0.00556096	5.938e-11	0	0.8659	2.9503e+06
rs4883624	12	133212737	T	C	0.4473	-0.00688981	0.00105281	5.983e-11	24.8	0.03567	3034957
rs10131962	14	89328429	A	G	0.5998	0.00698983	0.00106809	5.99e-11	5.9	0.3385	3036955
rs2342525	2	151992930	A	G	0.5803	-0.00693976	0.00106057	6.001e-11	23.7	0.04245	3035786
rs12702698	7	8152340	T	C	0.4627	0.00687158	0.00105015	6.007e-11	0	0.785	3033353
rs2448929	15	87028140	T	C	0.5185	0.00685473	0.0010477	6.043e-11	0	0.5578	3034756
rs11741850	5	176148465	A	T	0.4275	0.00692047	0.00105812	6.137e-11	0	0.5876	3034989
rs541243999	11	68183145	A	G	0.5628	0.0079749	0.00121963	6.199e-11	0	1	2272216
rs2935969	15	76437970	A	G	0.7572	0.00798133	0.00122061	6.203e-11	29.2	0.01418	3.03616e+06
rs10819272	9	129954334	T	C	0.5954	0.00697021	0.00106623	6.267e-11	0	0.72	3036702
rs818380	16	65428134	A	G	0.2261	-0.00817844	0.00125106	6.271e-11	25.1	0.03269	3.0367e+06
rs10118105	9	10354455	A	G	0.3802	-0.00704956	0.00107837	6.275e-11	12.7	0.1926	3.03487e+06
rs7704018	5	13591599	C	G	0.7162	-0.00758552	0.00116077	6.364e-11	0	0.5371	3.0367e+06
rs7520927	1	237746815	A	G	0.4848	-0.0068431	0.00104729	6.382e-11	4.1	0.3797	3035786
rs76596316	1	235746105	A	T	0.1133	0.0108166	0.00165541	6.415e-11	0	0.5419	3.02081e+06
rs56363150	11	113447787	A	G	0.0205	-0.0242105	0.00370568	6.441e-11	0	0.6442	3.01611e+06
rs10983193	9	119250600	A	C	0.7781	-0.0082273	0.00125943	6.479e-11	15.3	0.1455	3.0367e+06
rs12678691	8	132010340	A	G	0.513	0.00683879	0.001047	6.512e-11	0	0.8668	3.0367e+06
rs10402747	19	45815248	T	C	0.5144	0.00685839	0.00105012	6.536e-11	24.4	0.04216	3019119
rs28834466	15	73816464	A	G	0.9284	0.0132549	0.00202976	6.561e-11	19.2	0.08846	3.0367e+06
rs539805303	13	91972194	T	C	0.9095	-0.0137705	0.00210872	6.572e-11	0	1	2272216
rs9899056	17	48186942	A	G	0.3994	0.00698498	0.00107014	6.71e-11	0	0.6211	3027358
rs12790034	11	65785739	T	C	0.169	-0.00912318	0.00139789	6.743e-11	0.7	0.4608	3.03043e+06
rs12821032	12	42328862	A	G	0.3879	-0.00700945	0.00107415	6.765e-11	0	0.7487	3035786
rs72990858	6	105147784	A	G	0.096	0.0116246	0.0017816	6.8e-11	0	0.5515	3.01912e+06
rs72700025	9	24049517	A	G	0.1019	-0.0112938	0.0017309	6.809e-11	0.9	0.4564	3.03319e+06
rs10815861	9	8417956	T	C	0.8756	0.0103435	0.00158544	6.826e-11	0	0.8395	3.0375e+06
rs17288217	2	175872885	T	C	0.319	0.00733104	0.0011237	6.837e-11	0	0.5918	3031835
rs10002235	4	41144983	T	G	0.4229	0.00692638	0.00106167	6.853e-11	0	0.9448	3.02325e+06
rs72989297	19	3297164	T	G	0.1344	-0.0100817	0.0015455	6.873e-11	27	0.03959	2.99284e+06
rs10139828	14	78293304	T	C	0.8617	0.00988637	0.00151573	6.929e-11	0	0.5794	3.0375e+06
rs12351052	9	109903423	T	C	0.8528	0.00963169	0.00147704	6.972e-11	9.7	0.2527	3.0367e+06
rs116061257	5	62875735	A	T	0.9532	-0.0162536	0.00249281	7.007e-11	17.8	0.1081	3.00007e+06
rs11853464	15	75863915	A	G	0.8776	-0.0104468	0.00160224	7.011e-11	5.2	0.3592	3.01585e+06
rs10966046	9	23726194	C	G	0.2639	0.00774177	0.00118736	7.023e-11	0	0.5871	3.0367e+06
rs4961398	8	20912874	A	T	0.2981	0.00748284	0.00114778	7.042e-11	0	0.8784	3017073
rs6852196	4	19960248	T	C	0.4603	-0.00684258	0.00104982	7.119e-11	1.5	0.4419	3.0375e+06
rs2438390	10	65817355	A	G	0.1607	-0.00928767	0.00142496	7.12e-11	29.6	0.01251	3.0367e+06
rs2068078	20	16947769	T	G	0.7882	-0.00834709	0.00128065	7.139e-11	0	0.9853	3.0375e+06
rs1485272	3	3727589	T	C	0.6535	-0.00718106	0.00110188	7.172e-11	0	0.8705	3024960
[truncated: 1,955 more rows]

## Sheet: 2. Lead SNPs - COJO
Supplementary Table 2. Association results for the 2,925 SNPs that reached genome-wide significance (P < 5×10-8) in COJO Analysis of the additive EduYears analysis
SNP	Chr	BP	Effect allele	Other allele	Effect allele frequency	Effect size	S.E.	P value	COJO effect size	COJO S.E.	COJO P-value	N	Primary or secondary?	Secondary associations in locus (if primary)
rs7070545	10	1055868	A	G	0.6319	-0.00623948	0.00108494	8.885e-09	-0.00708116	0.00108799	7.5929e-11	3037460	primary	-
rs10903706	10	2271259	T	C	0.6665	0.00605229	0.00110985	4.95e-08	0.00758217	0.00111416	1.00867e-11	3037470	primary	-
rs12240387	10	2664712	A	G	0.3646	-0.00598991	0.00108713	3.592e-08	-0.00612152	0.00109098	2.01126e-08	3037460	primary	-
rs4881269	10	4031519	A	G	0.3737	0.0104142	0.00108158	6.068e-22	0.0122729	0.00110095	7.36005e-29	3037420	primary	-
rs17342732	10	4146151	A	G	0.0798	0.00727797	0.00193094	0.0001638	0.0130455	0.00196191	2.94324e-11	3037500	primary	-
rs1348459	10	4641583	A	G	0.4237	0.00475967	0.00105891	6.951e-06	0.00652371	0.00106351	8.56339e-10	3037480	primary	-
rs11595166	10	4811925	T	C	0.0813	0.0132371	0.00192099	5.536e-12	0.012091	0.00192758	3.54961e-10	3017310	primary	-
rs4748333	10	6773897	T	C	0.3606	-0.00502603	0.00109272	4.23e-06	-0.0075525	0.00109665	5.70401e-12	3020800	primary	-
rs72773855	10	7240876	A	G	0.2255	-0.00547645	0.00125207	1.219e-05	-0.00691051	0.00125604	3.75872e-08	3037480	primary	-
rs12783434	10	8505597	T	C	0.9852	0.0246188	0.00438121	1.917e-08	0.0265268	0.00439959	1.64586e-09	2971410	primary	-
rs10795708	10	9421417	A	G	0.236	-0.00780154	0.00123228	2.434e-10	-0.00881608	0.00124134	1.22893e-12	3037460	primary	-
rs2066127	10	10026007	A	G	0.4778	0.00794129	0.00104754	3.425e-14	0.00982192	0.00105504	1.28386e-20	3037450	primary	-
rs1889256	10	10254839	A	G	0.7644	0.0101168	0.00123744	2.936e-16	0.0113848	0.00124151	4.72586e-20	3015690	primary	-
rs12355354	10	10906628	T	C	0.1841	0.0109437	0.0013501	5.251e-16	0.0173324	0.0016924	1.29516e-24	3037450	primary	rs9423837
rs9423837	10	10922346	A	G	0.6134	8.16489e-05	0.00107451	0.9397	0.00859966	0.00135175	1.99294e-10	3037490	secondary	N/A
rs1291865	10	11082192	T	G	0.5105	-0.0103137	0.00104703	6.829e-23	-0.0105337	0.00105605	1.96829e-23	3035710	primary	-
rs35345466	10	11604399	A	T	0.2641	0.00732264	0.00118807	7.129e-10	0.00838112	0.00119276	2.1152e-12	3031550	primary	-
rs10752262	10	12395100	T	C	0.4177	0.00931827	0.00106464	2.081e-18	0.009055	0.00106911	2.46114e-17	3016570	primary	-
rs10906209	10	12740082	A	C	0.4583	-0.00797523	0.00105656	4.419e-14	-0.00891817	0.00106131	4.35408e-17	3000790	primary	-
rs963121	10	14691246	C	G	0.5258	-0.00662185	0.001048	2.646e-10	-0.00764819	0.00105134	3.47234e-13	3036900	primary	-
rs10764493	10	18727999	A	G	0.8892	0.0131507	0.00166703	3.058e-15	0.0154885	0.0016759	2.42204e-20	3037430	primary	-
rs1339051	10	19231108	T	C	0.3961	0.00549908	0.00106986	2.748e-07	0.00625775	0.0010747	5.78732e-09	3037480	primary	-
rs11011859	10	20487702	A	G	0.8828	0.0112915	0.00162674	3.879e-12	0.0114772	0.0016497	3.47197e-12	3037440	primary	-
rs11011932	10	20576790	T	C	0.2329	0.00858474	0.00124136	4.661e-12	0.0100303	0.0012631	2.005e-15	3020770	primary	-
rs75624301	10	20580242	T	C	0.9677	-0.0100498	0.00297002	0.000715	-0.0175396	0.0030043	5.27808e-09	3016320	primary	-
rs10828248	10	21824619	A	G	0.6414	0.0082024	0.00109998	8.849e-14	0.00931289	0.00110527	3.58002e-17	2988300	primary	-
rs1888765	10	23943839	C	G	0.7758	0.00900915	0.00125516	7.091e-13	0.0105578	0.00126176	5.88546e-17	3034940	primary	-
rs7092442	10	24281926	C	G	0.6187	-0.00471517	0.00107745	1.207e-05	-0.00634268	0.00108311	4.74195e-09	3036670	primary	-
rs7074897	10	26539683	A	T	0.8191	0.00797453	0.00135951	4.469e-09	0.00991199	0.00136395	3.67227e-13	3036660	primary	-
rs7077524	10	31023266	A	G	0.3689	0.00776047	0.00108459	8.337e-13	0.00635225	0.00109751	7.1291e-09	3036660	primary	-
rs7095095	10	31361464	A	G	0.7981	0.00941001	0.00130368	5.272e-13	0.0104379	0.00132034	2.66979e-15	3036670	primary	-
rs2797131	10	32085988	A	G	0.22	0.00756504	0.00126331	2.121e-09	0.0097651	0.00127004	1.48531e-14	3036680	primary	-
rs2506141	10	33468014	T	C	0.5275	0.00678617	0.00104853	9.672e-11	0.00878055	0.00105541	8.83106e-17	3034930	primary	-
rs12257894	10	33608933	A	G	0.062	-0.0106392	0.00217006	9.444e-07	-0.0132893	0.0021851	1.18857e-09	3036680	primary	-
rs224697	10	34289562	A	T	0.2633	0.00493671	0.00119812	3.78e-05	0.00693619	0.0012036	8.27062e-09	2986730	primary	-
rs10763979	10	34602764	A	G	0.6215	0.00920287	0.00107899	1.475e-17	0.0104138	0.00108439	7.73276e-22	3036610	primary	-
rs60845448	10	43721462	T	C	0.1751	-0.00740221	0.00137697	7.621e-08	-0.00904662	0.00138359	6.21296e-11	3036690	primary	-
rs10994470	10	51558660	A	G	0.039	0.0199637	0.00271966	2.124e-13	0.0181513	0.0027303	2.96901e-11	2999960	primary	-
rs12146177	10	51807814	T	G	0.3744	-0.00591496	0.00109636	6.847e-08	-0.00667266	0.00110176	1.39223e-09	2953910	primary	-
rs10995839	10	52900447	A	C	0.8424	-0.0084191	0.00144178	5.238e-09	-0.00902662	0.00144906	4.6853e-10	3013450	primary	-
rs6480307	10	53297775	C	G	0.1398	0.00589624	0.00150909	9.345e-05	0.00948846	0.00151695	3.97592e-10	3036700	primary	-
rs116193437	10	53527105	A	C	0.0258	0.0190304	0.00340596	2.308e-08	0.023903	0.00342289	2.88349e-12	2852260	primary	-
rs2454547	10	53757107	C	G	0.4123	-0.0081394	0.00106313	1.917e-14	-0.00906747	0.00106971	2.31936e-17	3036620	primary	-
rs10740572	10	55838740	A	T	0.7773	-0.00844203	0.00125781	1.924e-11	-0.00792037	0.00126353	3.64719e-10	3036660	primary	-
rs2061485	10	62105627	T	C	0.5122	0.00749119	0.00104696	8.372e-13	0.00908148	0.00105245	6.19365e-18	3036630	primary	-
rs2588966	10	63609810	T	C	0.4527	0.00668711	0.00105136	2.016e-10	0.00758322	0.00106006	8.45377e-13	3036660	primary	-
rs12761779	10	63782043	C	G	0.6465	-0.00655647	0.00109802	2.358e-09	-0.00928331	0.00110615	4.76177e-17	3018270	primary	-
rs72829007	10	64087955	T	G	0.9506	0.0126919	0.00243652	1.902e-07	0.0166698	0.00248573	1.99741e-11	2983130	primary	-
rs10821992	10	64163029	A	T	0.3412	-0.00795094	0.00110379	5.862e-13	-0.0108035	0.00112413	7.21581e-22	3036670	primary	-
rs11592442	10	64533904	A	T	0.4237	-0.0032363	0.00105935	0.002249	-0.00621804	0.00107234	6.68856e-09	3034970	primary	-
rs7924036	10	65191645	T	G	0.5115	0.0141206	0.00104692	1.856e-41	0.0160529	0.0010595	7.41841e-52	3036530	primary	-
rs3845187	10	65515652	A	G	0.4154	0.0079293	0.00106226	8.341e-14	0.00772554	0.00107002	5.1984e-13	3034910	primary	-
rs10822275	10	65818459	A	G	0.8319	0.00889371	0.00139982	2.102e-10	0.00921428	0.00140948	6.26122e-11	3034950	primary	-
rs35377646	10	66652165	A	G	0.8382	-0.0100252	0.0015501	9.977e-11	-0.00935055	0.00157977	3.24037e-09	2552050	primary	-
rs74740938	10	66921055	A	T	0.1186	0.0120845	0.00161875	8.299e-14	0.0124093	0.00165813	7.21324e-14	3036100	primary	-
rs1670167	10	67719774	A	G	0.7334	-0.00609237	0.0011835	2.639e-07	-0.00724704	0.00119551	1.34545e-09	3036690	primary	-
rs12359372	10	67767951	T	C	0.6616	-0.00981597	0.00110632	7.158e-19	-0.00890399	0.00114784	8.68304e-15	3034890	primary	-
rs7919781	10	67850322	A	G	0.199	-0.011319	0.00131077	5.85e-18	-0.00815775	0.00135263	1.62931e-09	3036630	primary	-
rs10762069	10	68208954	C	G	0.6818	0.0104999	0.00112425	9.695e-21	0.00896126	0.00113981	3.77876e-15	3032810	primary	-
rs6480222	10	68580501	A	T	0.8233	0.00876553	0.00137244	1.693e-10	0.00989574	0.00138876	1.03625e-12	3034970	primary	-
rs77899607	10	68691900	T	C	0.13	0.0130828	0.00156577	6.496e-17	0.0131467	0.00158518	1.09948e-16	2999250	primary	-
rs10998036	10	70016678	C	G	0.235	-0.00891365	0.00123425	5.132e-13	-0.010192	0.00123986	2.03076e-16	3036670	primary	-
rs7082623	10	72890375	T	C	0.6895	0.00725549	0.00113134	1.422e-10	0.00796476	0.00113706	2.47492e-12	3034960	primary	-
rs10740382	10	73269296	A	G	0.6197	0.00507571	0.00107843	2.516e-06	0.00601463	0.00108382	2.86565e-08	3034210	primary	-
rs11000015	10	73571883	T	C	0.0852	-0.00844677	0.00187467	6.62e-06	-0.0121859	0.00188587	1.03535e-10	3036150	primary	-
rs4262652	10	74127853	A	G	0.6331	-0.00805017	0.00109068	1.572e-13	-0.00886178	0.00110432	1.01808e-15	3009670	primary	-
rs1134777	10	75538651	C	G	0.7507	-0.00988968	0.00121334	3.624e-16	-0.00997649	0.00123668	7.19552e-16	3018410	primary	-
rs79708660	10	75785466	A	G	0.2255	-0.00870458	0.00128109	1.086e-11	-0.00753862	0.0013502	2.35956e-08	2901400	primary	-
rs10824080	10	75893634	A	G	0.6171	-0.00670732	0.00107659	4.67e-10	-0.00637803	0.00113911	2.15437e-08	3036640	primary	-
rs2488697	10	77054052	T	C	0.2711	-0.00952619	0.00117725	5.882e-16	-0.0110362	0.00119352	2.31416e-20	3036670	primary	-
rs4617527	10	77257791	T	G	0.1259	-0.00884801	0.00158269	2.268e-08	-0.0111506	0.00159746	2.94751e-12	3016880	primary	-
rs11001967	10	78768415	A	G	0.4364	-0.00620529	0.00105551	4.129e-09	-0.00644917	0.00106025	1.18184e-09	3034980	primary	-
rs755043	10	80110426	A	G	0.5115	-0.0063634	0.00104692	1.217e-09	-0.00765503	0.00105547	4.0852e-13	3036680	primary	-
rs946516	10	80609135	T	C	0.6528	0.00623133	0.00109923	1.438e-08	0.00682584	0.00110692	6.98191e-10	3036680	primary	-
rs2345617	10	82797583	C	G	0.2747	-0.00743071	0.00117241	2.329e-10	-0.00903149	0.00117735	1.70656e-14	3036690	primary	-
rs1591731	10	83403409	C	G	0.3623	0.00590597	0.00108875	5.818e-08	0.00702788	0.00109368	1.31078e-10	3036660	primary	-
rs10736248	10	84943416	C	G	0.3415	-0.00698148	0.00110356	2.515e-10	-0.0085739	0.0011093	1.08305e-14	3036670	primary	-
rs10887465	10	87016897	A	C	0.2658	0.0127558	0.00118463	4.909e-27	0.014839	0.00119183	1.38759e-35	3036620	primary	-
rs2352430	10	87800136	T	C	0.7703	-0.00782917	0.00124411	3.114e-10	-0.00796684	0.00125107	1.91495e-10	3036670	primary	-
rs1902694	10	87941625	A	C	0.2387	0.0054571	0.00122762	8.788e-06	0.00676986	0.00123351	4.05878e-08	3036700	primary	-
rs4934173	10	88020583	A	G	0.1962	-0.00735894	0.00131816	2.37e-08	-0.00724261	0.00132449	4.54527e-08	3034960	primary	-
rs2576172	10	90255615	T	C	0.6204	-0.00728539	0.00107838	1.423e-11	-0.0083375	0.0010833	1.39991e-14	3036640	primary	-
rs4933646	10	92892942	T	C	0.4762	-0.00541267	0.00104815	2.416e-07	-0.00591522	0.00105448	2.02771e-08	3034840	primary	-
rs2421694	10	93516104	A	G	0.5686	-0.00833871	0.00105673	2.99e-15	-0.00729586	0.00107193	1.00152e-11	3036110	primary	-
rs12358273	10	94408857	T	G	0.0441	0.0141335	0.00258147	4.376e-08	0.0152561	0.00262953	6.55981e-09	2960410	primary	-
rs3736936	10	94773667	A	G	0.283	-0.00726585	0.0011645	4.38e-10	-0.00814794	0.00117418	3.94188e-12	3022390	primary	-
rs11187572	10	95409668	A	G	0.4927	0.00555645	0.00104676	1.107e-07	0.00643942	0.00105223	9.37067e-10	3036650	primary	-
rs6583943	10	96259443	A	G	0.4353	-0.00586568	0.00105552	2.742e-08	-0.00654797	0.00105956	6.41333e-10	3036670	primary	-
rs7078184	10	98250191	A	G	0.1968	-0.00809956	0.00131627	7.594e-10	-0.00945876	0.00132241	8.51015e-13	3036670	primary	-
rs871988	10	99003375	A	C	0.6694	0.00621456	0.00111534	2.515e-08	0.00823118	0.00111984	1.97773e-13	3020880	primary	-
rs12242465	10	99763166	A	G	0.3214	-0.00975841	0.00112089	3.142e-18	-0.0119439	0.00112645	2.8812e-26	3034900	primary	-
rs34955138	10	102039187	T	G	0.5756	-0.00668134	0.00105897	2.799e-10	-0.00771635	0.00106324	3.9458e-13	3035790	primary	-
rs3740484	10	102747363	T	G	0.3153	0.00960386	0.00112631	1.506e-17	0.00875923	0.00113397	1.12386e-14	3036620	primary	-
rs10786650	10	103662789	T	C	0.705	0.00546053	0.00114753	1.949e-06	0.00937642	0.00118625	2.69481e-15	3036680	primary	-
rs11191193	10	103802408	A	G	0.6552	0.0162974	0.00110103	1.422e-49	0.0151079	0.00123693	2.61683e-34	3036480	primary	rs2479552
rs2479552	10	104028507	A	C	0.3772	0.0136303	0.00107971	1.555e-36	0.00845512	0.00119077	1.24274e-12	3036570	secondary	N/A
rs1046411	10	104837816	A	G	0.3266	-0.0123964	0.0011159	1.136e-28	-0.00943376	0.00116123	4.51164e-16	3036570	primary	-
rs1628768	10	105012994	T	C	0.7642	-0.0118674	0.0012335	6.528e-22	-0.00958141	0.00127185	4.94218e-14	3033180	primary	-
rs11191652	10	105075736	T	G	0.8617	0.0129113	0.00166599	9.223e-15	0.0112362	0.00169136	3.06787e-11	2514250	primary	-
rs2491365	10	106536976	T	C	0.7297	0.0158832	0.00117835	2.075e-41	0.0189112	0.00133596	1.72511e-45	3036520	primary	rs1490176
rs1490176	10	106560225	A	T	0.72	0.00483857	0.00116553	3.3e-05	0.0100771	0.00131915	2.18781e-14	3036700	secondary	N/A
rs17197813	10	106758018	T	C	0.135	0.0158973	0.00153142	3.024e-25	0.0111445	0.00166224	2.02073e-11	3036600	primary	-
rs727341	10	106925538	T	C	0.7765	-0.0076077	0.00125661	1.412e-09	-0.0136381	0.00129154	4.58743e-26	3034700	primary	-
rs12772959	10	107567083	C	G	0.165	0.0132638	0.00141047	5.277e-21	0.0137678	0.00145774	3.56537e-21	3034100	primary	-
rs4522099	10	108688242	C	G	0.9314	0.0129085	0.00207116	4.598e-10	0.0128586	0.00208191	6.55996e-10	3034230	primary	-
rs1338955	10	109059174	A	G	0.0762	-0.0131226	0.00197273	2.899e-11	-0.0136429	0.00198095	5.69698e-12	3035750	primary	-
rs17126938	10	111761351	T	C	0.8604	-0.0126379	0.00151	5.793e-17	-0.0138332	0.00151796	8.01181e-20	3036630	primary	-
rs943262	10	114111348	C	G	0.5288	0.0057981	0.00104848	3.202e-08	0.00630411	0.0010532	2.15517e-09	3036130	primary	-
rs7906919	10	114440341	T	C	0.3303	-0.00716694	0.00111269	1.184e-10	-0.00877838	0.00112143	4.96245e-15	3036670	primary	-
rs2104598	10	114715598	A	G	0.53	-0.00665095	0.00105183	2.562e-10	-0.00806224	0.00106039	2.89134e-14	3017660	primary	-
rs7089262	10	114893489	T	C	0.022	-0.0176858	0.00358804	8.253e-07	-0.0216954	0.00360547	1.7729e-09	3002350	primary	-
rs884507	10	115118856	A	G	0.0808	-0.0084169	0.00192025	1.171e-05	-0.0120987	0.00193444	3.99207e-10	3036700	primary	-
rs11196397	10	115375528	A	C	0.2731	0.00897314	0.00117488	2.218e-14	0.0102373	0.00118349	5.14785e-18	3034930	primary	-
rs10886010	10	118546590	A	G	0.42	-0.00869905	0.0010603	2.316e-16	-0.00943798	0.00106509	7.9169e-19	3036660	primary	-
rs4752164	10	120221217	T	C	0.6499	-0.00683398	0.00109746	4.743e-10	-0.00666691	0.0011015	1.42542e-09	3034730	primary	-
rs4962661	10	126266790	A	G	0.3543	0.00466496	0.00109448	2.021e-05	0.00627477	0.00111248	1.69699e-08	3034740	primary	-
rs2629540	10	126426148	C	G	0.2457	0.00888175	0.00121561	2.743e-13	0.00845929	0.00122699	5.41217e-12	3036660	primary	-
rs11245450	10	126658075	A	G	0.4236	0.00685839	0.00106185	1.057e-10	0.00813599	0.00107405	3.59043e-14	3020850	primary	-
rs2886405	10	127152944	T	G	0.3604	0.00834816	0.00109672	2.707e-14	0.00782178	0.00110079	1.19812e-12	2999490	primary	-
rs10741228	10	129152153	T	C	0.4316	-0.00643778	0.00106187	1.339e-09	-0.00632815	0.00106564	2.87889e-09	3006480	primary	-
rs113173614	10	130496276	T	C	0.0923	-0.010382	0.00182171	1.205e-08	-0.0103043	0.0018276	1.71853e-08	2991120	primary	-
rs12260313	10	131692815	T	C	0.2985	0.00713786	0.00114984	5.366e-10	0.00727152	0.00115444	3.00054e-10	3003920	primary	-
rs10765063	10	133094696	A	G	0.4732	0.00907072	0.00104815	4.962e-18	0.00952326	0.00105151	1.3439e-19	3036640	primary	-
rs17881016	10	133729181	A	G	0.739	-0.0131417	0.00119787	5.273e-28	-0.0131973	0.00120332	5.48413e-28	3004830	primary	-
rs2035806	10	133984916	A	G	0.5482	0.00745717	0.00105235	1.38e-12	0.00788261	0.0010577	9.15023e-14	3031990	primary	-
rs12768641	10	134966154	A	G	0.7614	0.00940253	0.00122886	1.992e-14	0.0105208	0.00123399	1.51737e-17	3031410	primary	-
rs7936322	11	745884	T	C	0.4945	-0.00587536	0.00104747	2.035e-08	-0.0071734	0.00105081	8.69956e-12	3032260	primary	-
rs12808343	11	1418450	A	G	0.7646	0.00449032	0.00123874	0.0002894	0.00735345	0.00125083	4.13153e-09	3011190	primary	-
rs34423561	11	1552276	A	G	0.009	0.0327912	0.00566744	7.214e-09	0.0446075	0.0057272	6.77028e-15	2902990	primary	-
rs117520198	11	2212843	A	G	0.1911	0.0106951	0.00133269	1.012e-15	0.0119418	0.0013367	4.1164e-19	3029130	primary	-
rs10743083	11	8636350	A	G	0.1775	0.00815668	0.00137817	3.255e-09	0.0101824	0.00138239	1.76101e-13	2999140	primary	-
rs4405299	11	11258197	T	C	0.4669	0.00659109	0.00104944	3.369e-10	0.0077122	0.00105362	2.48442e-13	3033810	primary	-
rs10831656	11	11660815	T	C	0.3106	0.00789763	0.00113109	2.898e-12	0.00741132	0.00113494	6.57073e-11	3035760	primary	-
rs1866710	11	12875312	A	G	0.2828	-0.0144898	0.00116186	1.069e-35	-0.0153181	0.00116641	2.1414e-39	3037330	primary	-
rs4757143	11	13329139	T	C	0.8659	0.00778913	0.00153555	3.932e-07	0.00951489	0.00154086	6.61493e-10	3037480	primary	-
rs72869952	11	16311761	A	G	0.8265	0.00667596	0.00138179	1.356e-06	0.00878436	0.00139216	2.79274e-10	3037470	primary	-
rs10832667	11	16683176	T	C	0.2097	-0.00675512	0.00128534	1.477e-07	-0.00751568	0.00129385	6.29376e-09	3037460	primary	-
rs2355468	11	17668754	A	C	0.6124	-0.00675722	0.00117798	9.698e-09	-0.00674805	0.00118198	1.13577e-08	2524880	primary	-
rs2283250	11	17820177	A	G	0.4843	-0.00777419	0.00104702	1.126e-13	-0.0091327	0.00105167	3.82133e-18	3037470	primary	-
rs11025422	11	20200744	A	G	0.5291	-0.00506955	0.00104828	1.326e-06	-0.00580751	0.00105313	3.49749e-08	3037500	primary	-
rs2293241	11	20949115	T	C	0.712	0.00740156	0.00115552	1.501e-10	0.00894965	0.00115994	1.20377e-14	3037440	primary	-
rs12225836	11	21922163	C	G	0.7459	0.00548504	0.00120224	5.054e-06	0.00790448	0.00120815	6.04526e-11	3035780	primary	-
rs2290046	11	22384166	A	G	0.1184	-0.00667258	0.00161972	3.792e-05	-0.00969345	0.00162747	2.58266e-09	3036940	primary	-
rs11027948	11	24511844	A	C	0.3814	0.00526291	0.00107755	1.037e-06	0.00673143	0.00108184	4.90205e-10	3035790	primary	-
rs11028323	11	25009896	A	C	0.5149	-0.00984065	0.00104835	6.2e-21	-0.00850588	0.00105279	6.50848e-16	3029440	primary	-
rs10835211	11	27701365	A	G	0.246	-0.0122306	0.00121495	7.756e-24	-0.0147505	0.00122352	1.80724e-33	3037410	primary	-
rs10835389	11	28676505	T	C	0.6491	-0.00951453	0.00109639	4.027e-18	-0.00989452	0.00110876	4.50018e-19	3037420	primary	-
rs78813058	11	29054087	A	C	0.0874	-0.0169025	0.00185303	7.413e-20	-0.0197457	0.00187059	4.77425e-26	3036490	primary	-
rs322627	11	29731571	C	G	0.3777	-0.0100006	0.00107939	1.956e-20	-0.0110544	0.00108582	2.41707e-24	3036860	primary	-
rs117407988	11	30438344	A	G	0.0309	0.0174155	0.00302458	8.498e-09	0.0171032	0.0030461	1.96797e-08	3035840	primary	-
rs586875	11	30755937	A	G	0.4245	0.00804842	0.00105896	2.96e-14	0.00800006	0.00106465	5.72397e-14	3035640	primary	-
rs1402954	11	33777334	T	C	0.0966	0.0146371	0.00177619	1.71e-16	0.0171235	0.00178562	8.83368e-22	3020610	primary	-
rs10742344	11	35428126	A	G	0.3986	0.00483523	0.00106871	6.058e-06	0.00605383	0.00107449	1.75928e-08	3037510	primary	-
rs1481294	11	38604075	A	G	0.4531	-0.00683569	0.00105114	7.868e-11	-0.00708844	0.00105686	1.98534e-11	3037470	primary	-
rs7109373	11	39928045	A	T	0.804	0.0104065	0.00131812	2.899e-15	0.0118271	0.0013321	6.77472e-19	3037460	primary	-
rs76708186	11	40157917	T	C	0.0737	0.00908618	0.00200726	5.991e-06	0.0139322	0.00202882	6.54997e-12	3023510	primary	-
rs10768668	11	41165371	A	G	0.1805	-0.00938476	0.0013607	5.318e-12	-0.0098017	0.00136866	7.97884e-13	3036570	primary	-
rs74969066	11	43264801	T	C	0.07	0.0124047	0.00205079	1.463e-09	0.012013	0.00209806	1.02957e-08	3037470	primary	-
rs11601363	11	43589812	A	G	0.4654	0.00613632	0.00104932	4.985e-09	0.00638991	0.00107807	3.0822e-09	3035740	primary	-
rs1023955	11	43608835	T	G	0.3992	-0.00579667	0.00106844	5.782e-08	-0.00692468	0.0010821	1.56092e-10	3037500	primary	-
rs80171383	11	46084677	A	G	0.1355	0.0146151	0.00152883	1.182e-21	0.0206456	0.00155339	2.6234e-40	3037420	primary	-
rs112026260	11	46101304	T	C	0.053	0.0148017	0.00234429	2.715e-10	0.0201704	0.00237055	1.75831e-17	3015000	primary	-
rs12363232	11	47623890	T	C	0.3503	0.00571388	0.00110349	2.246e-07	0.00817442	0.00111539	2.32303e-13	3000870	primary	-
rs527528	11	57433327	T	C	0.3292	-0.00931497	0.00111349	5.994e-17	-0.0112393	0.0011285	2.2909e-23	3037430	primary	-
rs117933565	11	57453231	A	G	0.029	-0.0138721	0.00315755	1.116e-05	-0.019973	0.00319149	3.89442e-10	2962240	primary	-
rs77128898	11	61313525	T	C	0.0334	-0.0242039	0.0029457	2.085e-16	-0.0261977	0.00297063	1.15578e-18	2968660	primary	-
rs592931	11	61496751	T	C	0.3607	0.00882654	0.00109226	6.42e-16	0.0100307	0.00110208	8.90148e-20	3022940	primary	-
rs78278641	11	62413662	T	C	0.1373	0.0122435	0.00152933	1.185e-15	0.0138993	0.0015395	1.74167e-19	3001920	primary	-
rs147417733	11	62435507	T	C	0.9846	-0.0263736	0.00430718	9.155e-10	-0.0310378	0.00433579	8.15495e-13	2956440	primary	-
rs2845887	11	63867523	T	C	0.3473	0.00597977	0.00109937	5.36e-08	0.00747302	0.00110567	1.39122e-11	3035500	primary	-
rs658938	11	65651830	A	G	0.194	-0.0123583	0.00132379	1.003e-20	-0.0135488	0.00133711	3.94927e-24	3034970	primary	-
rs186234792	11	65796752	A	G	0.9715	0.0150259	0.00316904	2.125e-06	0.0220435	0.00320115	5.73304e-12	2990850	primary	-
rs76878669	11	66092567	C	G	0.7581	0.01212	0.00122972	6.48e-23	0.0131651	0.00124277	3.20181e-26	2998830	primary	-
rs3825021	11	67434936	T	C	0.4931	-0.00611075	0.00105842	7.751e-09	-0.0080827	0.00106663	3.51541e-14	2970040	primary	-
rs541243999	11	68183145	A	G	0.5628	0.0079749	0.00121963	6.199e-11	0.00824879	0.00122464	1.63146e-11	2272180	primary	-
rs73516862	11	68245648	T	C	0.7296	0.010072	0.00117864	1.281e-17	0.0107968	0.00118467	7.95808e-20	3034430	primary	-
rs114109036	11	68902740	T	C	0.0342	0.0120836	0.00288008	2.717e-05	0.0184049	0.00289656	2.09694e-10	3035400	primary	-
rs61887439	11	70249399	A	G	0.1302	-0.0062973	0.00155854	5.333e-05	-0.00968563	0.00156758	6.46231e-10	3023240	primary	-
rs895204	11	70662057	A	G	0.133	-0.0123373	0.00154105	1.185e-15	-0.0158011	0.00155203	2.41169e-24	3036880	primary	-
rs458437	11	72359204	T	G	0.6764	0.012852	0.00111842	1.464e-30	0.00970451	0.00144418	1.82049e-11	3037390	primary	rs11601122
rs11601122	11	72362718	A	G	0.8416	0.0164461	0.00143352	1.805e-30	0.0117985	0.00184988	1.79457e-10	3035670	secondary	N/A
rs150470230	11	73466863	A	G	0.9723	0.0214124	0.00322911	3.333e-11	0.0237862	0.00324279	2.21536e-13	2961340	primary	-
rs56294280	11	76238914	A	G	0.3212	-0.00830144	0.00112061	1.28e-13	-0.00936581	0.0011255	8.68655e-17	3037430	primary	-
rs1440980	11	76495076	T	C	0.2287	0.0141491	0.00124875	9.245e-30	0.0167216	0.00125624	2.00341e-40	3023310	primary	-
rs1670459	11	76998753	C	G	0.6083	-0.00803578	0.00107195	6.552e-14	-0.00818645	0.00107674	2.89411e-14	3037470	primary	-
rs477723	11	78554599	T	C	0.3745	0.00775909	0.00108112	7.119e-13	0.00884961	0.00108632	3.74876e-16	3037430	primary	-
rs112209391	11	79151784	T	C	0.1044	0.0139093	0.00171122	4.343e-16	0.0164442	0.00172048	1.20148e-21	3037420	primary	-
rs10899644	11	79233931	C	G	0.1736	0.00882427	0.00138147	1.683e-10	0.00993691	0.00138937	8.54613e-13	3037470	primary	-
rs10792468	11	79898818	T	C	0.3373	-0.00783707	0.00110705	1.447e-12	-0.00759271	0.00111221	8.68976e-12	3035750	primary	-
rs1880692	11	80338069	A	G	0.5376	0.00766629	0.00104948	2.78e-13	0.00848861	0.00105516	8.63518e-16	3037440	primary	-
rs11232556	11	80942684	A	G	0.6073	0.00593825	0.00107187	3.03e-08	0.006961	0.00107767	1.0519e-10	3035210	primary	-
rs59426273	11	82784316	T	C	0.1588	-0.00734758	0.00143165	2.868e-07	-0.00932409	0.00144097	9.75429e-11	3037480	primary	-
rs61899030	11	84373496	T	G	0.6732	0.00607831	0.00111589	5.128e-08	0.00822135	0.00112597	2.84409e-13	3035760	primary	-
rs11234234	11	84613381	A	T	0.5252	0.00603918	0.00104855	8.451e-09	0.00730689	0.00105447	4.22397e-12	3033350	primary	-
rs561655	11	85800279	A	G	0.6553	-0.00891309	0.00110096	5.691e-16	-0.0114558	0.00111032	5.86476e-25	3037440	primary	-
rs1472422	11	85944681	T	G	0.2625	0.00657924	0.00118957	3.191e-08	0.00711433	0.00119699	2.78952e-09	3035750	primary	-
rs17149318	11	86416819	T	G	0.8309	-0.00573663	0.00139594	3.965e-05	-0.00785445	0.00140404	2.21677e-08	3037480	primary	-
rs11822787	11	87905860	T	C	0.4435	-0.00757055	0.00105325	6.585e-13	-0.0092343	0.00106945	5.89284e-18	3037470	primary	-
rs645327	11	88588786	T	C	0.6717	-0.00720041	0.00111427	1.034e-10	-0.0106527	0.00113759	7.65653e-21	3037440	primary	-
rs511468	11	90056654	T	C	0.5013	-0.008112	0.00104651	9.101e-15	-0.00715358	0.00109385	6.15827e-11	3037450	primary	-
rs7127256	11	90525490	A	G	0.4132	-0.00805907	0.00106264	3.345e-14	-0.00678873	0.00111753	1.24175e-09	3037460	primary	-
rs11608221	11	91876900	C	G	0.5328	0.00804898	0.00104877	1.654e-14	0.0109891	0.00105486	2.06192e-25	3037420	primary	-
rs526296	11	92328229	T	C	0.148	0.00805022	0.00147413	4.738e-08	0.00969738	0.00148249	6.10016e-11	3035040	primary	-
rs11020370	11	93204641	T	C	0.8226	-0.00798694	0.00137014	5.567e-09	-0.00920199	0.00137853	2.46835e-11	3035740	primary	-
rs7126188	11	93277266	T	C	0.567	0.00561387	0.00105619	1.066e-07	0.00752944	0.0010626	1.38164e-12	3036560	primary	-
rs964039	11	94774311	T	C	0.7203	0.00654717	0.00118693	3.466e-08	0.00765526	0.00119278	1.3805e-10	2930090	primary	-
rs10765775	11	95656362	A	G	0.3878	0.0159004	0.00215723	1.695e-13	0.0152433	0.00216094	1.73848e-12	752690	primary	-
rs10765789	11	95839543	A	G	0.3827	0.0107781	0.00107655	1.349e-23	0.0108548	0.00108337	1.25248e-23	3037410	primary	-
rs56178002	11	96060832	T	C	0.555	0.00518965	0.00105319	8.317e-07	0.00624548	0.00105952	3.75542e-09	3035790	primary	-
rs2919030	11	96616865	T	G	0.3534	0.00528003	0.00109461	1.409e-06	0.00623301	0.00110058	1.48413e-08	3037500	primary	-
rs4753925	11	98771391	T	C	0.7142	0.0073934	0.00115817	1.73e-10	0.00773872	0.00116693	3.31835e-11	3037450	primary	-
rs2155563	11	98981485	A	T	0.5823	0.0087959	0.00106098	1.126e-16	0.00897567	0.00106927	4.69198e-17	3037430	primary	-
rs2089171	11	99284506	A	G	0.6341	-0.00679849	0.00108689	3.965e-10	-0.0079917	0.00109991	3.70925e-13	3034200	primary	-
rs1219062	11	99621717	T	C	0.3197	-0.00751917	0.00112199	2.062e-11	-0.00838379	0.00113215	1.30974e-13	3037480	primary	-
rs10501955	11	100081589	C	G	0.6115	0.00484292	0.00107354	6.444e-06	0.00686956	0.00107973	1.98748e-10	3037490	primary	-
rs12798282	11	101418257	T	G	0.8728	-0.00898877	0.0015704	1.04e-08	-0.0102097	0.00157911	1.00995e-10	3037480	primary	-
rs10895719	11	104563483	T	C	0.7871	-0.0106773	0.00127823	6.648e-17	-0.0122901	0.00128465	1.10112e-21	3037440	primary	-
rs11226856	11	105699048	A	G	0.6314	-0.00771753	0.00108494	1.133e-12	-0.00808214	0.00116965	4.85076e-12	3035730	primary	rs1939800
rs1939800	11	105814770	T	C	0.3833	0.00827494	0.00107658	1.51e-14	0.00659806	0.00115944	1.26495e-08	3035480	secondary	N/A
rs1388168	11	107137917	A	G	0.5022	-0.0066766	0.00104652	1.772e-10	-0.00735538	0.00105198	2.71155e-12	3037450	primary	-
rs10890995	11	109327622	A	G	0.2999	-0.00920148	0.00114194	7.769e-16	-0.0110625	0.00114746	5.37768e-22	3037450	primary	-
rs226119	11	110661902	T	C	0.5616	0.00532668	0.0010551	4.461e-07	0.00587689	0.00105997	2.94956e-08	3034260	primary	-
rs17536059	11	110957335	C	G	0.173	-0.00772617	0.00138336	2.332e-08	-0.00994376	0.00138976	8.36737e-13	3037490	primary	-
rs61899382	11	111516360	T	C	0.1146	-0.000822044	0.0016488	0.6181	-0.0131491	0.00180843	3.56899e-13	3014960	secondary	N/A
rs17565975	11	111586950	A	G	0.5529	-0.0121073	0.00105241	1.25e-30	-0.015449	0.00115395	7.10974e-41	3037390	primary	rs61899382
rs59867819	11	112833246	T	G	0.1171	-0.0100793	0.00162734	5.879e-10	-0.0130185	0.00163667	1.80225e-15	3037460	primary	-
rs7125588	11	113436072	A	G	0.5656	-0.00996078	0.00105635	4.122e-21	-0.010893	0.00106608	1.64942e-24	3033290	primary	-
rs12280220	11	113469219	T	C	0.7198	0.0092862	0.00116512	1.588e-15	0.00971876	0.00117588	1.39589e-16	3037460	primary	-
rs648044	11	114030799	A	G	0.3825	0.00606119	0.00108045	2.021e-08	0.00673828	0.00108789	5.87052e-10	3016190	primary	-
rs12807135	11	115053508	C	G	0.5126	-0.0105218	0.00104713	9.362e-24	-0.0122877	0.00105679	2.99178e-31	3035720	primary	-
rs7102093	11	115455085	A	G	0.2749	0.00600588	0.001172	2.989e-07	0.00930365	0.00118718	4.62411e-15	3037450	primary	-
rs2512569	11	115725072	T	C	0.5327	0.0056199	0.00104875	8.399e-08	0.00703618	0.00106428	3.81216e-11	3037490	primary	-
rs1145178	11	115791534	A	T	0.4285	0.00591074	0.00105861	2.353e-08	0.00748061	0.00107243	3.05098e-12	3030380	primary	-
rs7121640	11	116155104	C	G	0.4199	0.0080051	0.0010627	4.978e-14	0.00953842	0.00106841	4.35021e-19	3023170	primary	-
rs7123652	11	117377518	T	C	0.767	-0.00732758	0.00123776	3.216e-09	-0.00805845	0.00124302	8.99483e-11	3037470	primary	-
rs12225399	11	118480285	C	G	0.35	-0.00654402	0.00110022	2.71e-09	-0.00632181	0.00110601	1.09158e-08	3019920	primary	-
rs11217548	11	119742803	T	C	0.0626	0.0104278	0.00216633	1.481e-06	0.0141123	0.00217495	8.66519e-11	3019880	primary	-
rs12806740	11	120203628	A	G	0.3821	-0.00875149	0.00107687	4.396e-16	-0.00765553	0.00108465	1.68841e-12	3037460	primary	-
rs4297478	11	120435854	T	C	0.5509	-0.00921798	0.00105197	1.906e-18	-0.00996101	0.00105886	5.08914e-21	3037440	primary	-
rs627532	11	120826131	T	C	0.623	0.00554958	0.00107969	2.742e-07	0.0064952	0.0010852	2.16045e-09	3037450	primary	-
rs78655387	11	121343435	T	C	0.0271	-0.0238815	0.00328075	3.364e-13	-0.0202218	0.00330004	8.91332e-10	2930550	primary	-
rs144916412	11	121449806	A	G	0.0175	-0.0178328	0.00400885	8.646e-06	-0.0230456	0.00402858	1.06197e-08	3009730	primary	-
rs61905478	11	121809018	A	G	0.7297	-0.00896517	0.00118127	3.22e-14	-0.00894556	0.00118685	4.79963e-14	3021650	primary	-
rs596160	11	121982707	A	G	0.4223	-0.0101737	0.00105968	7.94e-22	-0.0108824	0.00106779	2.16382e-24	3035670	primary	-
rs4127499	11	122176383	A	G	0.345	0.0109595	0.00110304	2.902e-23	0.0128865	0.00111164	4.507e-31	3024710	primary	-
rs12421055	11	122528352	A	C	0.753	0.00413489	0.00121364	0.0006572	0.00692492	0.0012201	1.38108e-08	3035760	primary	-
rs1981408	11	122638643	T	C	0.5159	0.00539719	0.00104704	2.536e-07	0.00649939	0.00105249	6.60505e-10	3037460	primary	-
rs1029278	11	123421402	A	G	0.333	0.00626031	0.00111027	1.712e-08	0.00725628	0.00111665	8.12603e-11	3037450	primary	-
rs752806	11	126293239	A	T	0.471	-0.00741499	0.00105054	1.688e-12	-0.00728242	0.00105565	5.25579e-12	3024350	primary	-
rs117256336	11	126607115	A	G	0.067	-0.0107554	0.00210615	3.276e-07	-0.0131967	0.00212027	4.84457e-10	2999180	primary	-
rs1793656	11	126778513	A	G	0.1872	0.00613163	0.00134374	5.032e-06	0.00907977	0.00135357	1.97277e-11	3027040	primary	-
rs7124673	11	127257366	A	G	0.4235	-0.0040315	0.00105937	0.0001417	-0.00640252	0.00106474	1.81874e-09	3035230	primary	-
rs12272462	11	128526406	A	G	0.7325	0.00747938	0.00118255	2.531e-10	0.00876256	0.00118862	1.68043e-13	3035040	primary	-
rs1650820	11	129762407	A	G	0.7074	0.00683699	0.00115022	2.78e-09	0.00774224	0.00115466	2.01127e-11	3036930	primary	-
rs1655496	11	130905452	A	G	0.6394	-0.00528809	0.0010905	1.241e-06	-0.00632035	0.00109421	7.64224e-09	3033110	primary	-
rs12574281	11	131205421	A	C	0.6334	-0.00715161	0.00108587	4.517e-11	-0.00861669	0.00109051	2.75496e-15	3037450	primary	-
rs1448355	11	131286685	T	C	0.6238	0.00851076	0.00108044	3.349e-15	0.00941797	0.0010854	4.06606e-18	3035760	primary	-
rs371425	11	131408517	T	G	0.2086	-0.00855505	0.00128834	3.127e-11	-0.00941312	0.00129397	3.47479e-13	3035030	primary	-
rs529006	11	131791792	A	G	0.448	0.00512407	0.00105449	1.18e-06	0.00692537	0.00106099	6.69793e-11	3024380	primary	-
rs1620329	11	132577443	A	G	0.5378	0.00489165	0.00105198	3.315e-06	0.00806073	0.00107776	7.48182e-14	3023240	primary	-
rs4936175	11	132641959	T	C	0.5615	0.00825744	0.00105451	4.87e-15	0.010866	0.00110539	8.36152e-23	3037470	primary	-
rs1506876	11	132717613	T	C	0.5542	-0.00442734	0.00105271	2.599e-05	-0.00731899	0.00110748	3.87652e-11	3037490	primary	-
rs1941213	11	133125329	A	C	0.728	-0.00594007	0.00117588	4.386e-07	-0.00748596	0.00118037	2.26752e-10	3037460	primary	-
rs10791303	11	133531999	T	C	0.6202	0.00875828	0.00107843	4.603e-16	0.00723364	0.0010858	2.70012e-11	3035720	primary	-
rs329645	11	133813168	T	C	0.724	0.00511715	0.00117055	1.232e-05	0.00955887	0.00123157	8.3907e-15	3037460	primary	-
rs12273435	11	133825855	A	G	0.201	-0.0140853	0.00131066	6.111e-27	-0.0166014	0.00138138	2.85972e-33	3014400	primary	-
rs10894784	11	134061599	A	G	0.6756	0.00735935	0.0011178	4.594e-11	0.00850915	0.00112455	3.82758e-14	3036940	primary	-
rs7951841	11	134539911	T	C	0.1442	0.0110531	0.00148971	1.178e-13	0.0116747	0.00149699	6.24857e-15	3036630	primary	-
rs11614957	12	195309	A	G	0.4423	0.0120583	0.00105455	2.822e-30	0.0117272	0.00105731	1.37813e-28	3031590	primary	-
rs11571404	12	1041450	T	C	0.1971	0.00875024	0.00131897	3.268e-11	0.00819735	0.00132353	5.8818e-10	3020760	primary	-
rs2108641	12	1973329	T	C	0.13	0.0123018	0.0015559	2.642e-15	0.0118704	0.00156042	2.80084e-14	3037430	primary	-
rs115124024	12	2365908	A	C	0.9505	0.0178321	0.00241295	1.465e-13	0.017848	0.0024202	1.64871e-13	3035840	primary	-
rs4765720	12	3308296	C	G	0.7641	-0.00554235	0.00123431	7.12e-06	-0.00710037	0.00123939	1.01065e-08	3028390	primary	-
rs4766116	12	3531742	A	G	0.1817	0.00546223	0.00135969	5.893e-05	0.00808603	0.00136467	3.11771e-09	3025460	primary	-
rs115743600	12	4042500	A	G	0.0455	-0.0127465	0.00252713	4.565e-07	-0.0148478	0.0025342	4.65699e-09	2998440	primary	-
rs3217870	12	4400111	T	C	0.6188	-0.00585126	0.0010799	6.003e-08	-0.0065922	0.00108408	1.19505e-09	3023200	primary	-
rs12817050	12	6032138	A	G	0.4255	0.00491085	0.00106124	3.695e-06	0.0068264	0.00106511	1.46375e-10	3020790	primary	-
rs61159922	12	6866260	A	G	0.1035	-0.00966078	0.00171996	1.943e-08	-0.0106735	0.00172565	6.2012e-10	3029770	primary	-
rs61919240	12	8831954	A	T	0.3175	0.00607482	0.00112437	6.554e-08	0.00623871	0.00113009	3.37958e-08	3035790	primary	-
rs117424609	12	9094982	A	G	0.9615	0.0158179	0.00274343	8.117e-09	0.0157948	0.00275727	1.01373e-08	2984960	primary	-
rs2723827	12	11929481	A	G	0.1841	-0.0076922	0.0013501	1.217e-08	-0.00937022	0.00135625	4.88311e-12	3037480	primary	-
rs78631600	12	12419719	T	G	0.0783	-0.0180874	0.00194831	1.636e-20	-0.0176677	0.00195584	1.66558e-19	3035720	primary	-
rs34325	12	12877692	T	C	0.4693	-0.00764149	0.0010492	3.266e-13	-0.00882286	0.00105375	5.62733e-17	3033310	primary	-
rs10772644	12	13417617	C	G	0.8916	0.013968	0.00168311	1.052e-16	0.0161877	0.00169887	1.59554e-21	3037430	primary	-
rs1479119	12	13505496	A	G	0.438	-0.00585792	0.00105471	2.793e-08	-0.00662877	0.00106961	5.74076e-10	3037110	primary	-
rs12822453	12	13694821	A	G	0.1888	0.00600391	0.0013378	7.188e-06	0.00890486	0.0013553	5.01753e-11	3034070	primary	-
rs220567	12	13954403	C	G	0.3927	0.00741403	0.00107147	4.538e-12	0.00781929	0.00108071	4.64503e-13	3037460	primary	-
rs1019385	12	14134843	A	C	0.4582	-0.00669627	0.00105075	1.855e-10	-0.00692845	0.00106213	6.88383e-11	3034190	primary	-
rs7304399	12	14645350	A	G	0.4606	0.0109316	0.00104977	2.156e-25	0.0120037	0.00105531	5.59946e-30	3037400	primary	-
rs7303854	12	15359241	A	T	0.3313	-0.0101346	0.00111201	7.932e-20	-0.00990618	0.00111728	7.55979e-19	3035700	primary	-
rs10846255	12	16094161	A	G	0.2311	-0.00685733	0.00124141	3.313e-08	-0.00775069	0.00124954	5.54535e-10	3036940	primary	-
rs2160514	12	16756508	A	C	0.5614	-0.0111099	0.00105449	5.901e-26	-0.0114235	0.0010606	4.72776e-27	3037380	primary	-
rs842463	12	17095055	T	C	0.3838	-0.00710762	0.00107893	4.475e-11	-0.007225	0.00108476	2.73031e-11	3020800	primary	-
rs7314674	12	17458773	A	C	0.4061	0.00345822	0.00106546	0.00117	0.0060604	0.00107073	1.51326e-08	3037520	primary	-
rs12305290	12	18399464	A	G	0.1728	-0.00869338	0.001384	3.364e-10	-0.0100932	0.00139561	4.7564e-13	3037450	primary	-
rs1490706	12	19108231	T	C	0.3543	-0.00570705	0.00109398	1.823e-07	-0.00763166	0.00110939	6.0213e-12	3037500	primary	-
rs111552936	12	19439238	A	T	0.9693	0.0155636	0.00315254	7.931e-07	0.0203863	0.00318027	1.45292e-10	2812030	primary	-
rs2046602	12	22791447	A	C	0.5352	0.00543681	0.00105188	2.357e-07	0.005906	0.00105644	2.26433e-08	3021500	primary	-
rs958131	12	23071252	A	G	0.3941	0.0100289	0.0010708	7.554e-21	0.0108038	0.00107603	1.0125e-23	3037420	primary	-
rs4964068	12	23304932	A	T	0.5279	-0.00616673	0.00105452	4.988e-09	-0.0171018	0.0018287	8.61028e-21	3000830	primary	rs10770968
rs10770968	12	23313880	T	G	0.5093	-0.00151522	0.00104669	0.1478	0.0114163	0.00181437	3.13133e-10	3037490	secondary	N/A
rs7137535	12	23945031	T	C	0.8639	-0.0111521	0.00153351	3.54e-13	-0.0115203	0.00153884	7.08219e-14	3007730	primary	-
rs10842296	12	24395272	T	C	0.2448	0.00736597	0.00121761	1.454e-09	0.00785392	0.0012239	1.38857e-10	3034210	primary	-
rs12816214	12	24866863	A	G	0.0404	-0.0150014	0.00265793	1.662e-08	-0.0196475	0.0026687	1.80897e-13	3036530	primary	-
rs17470040	12	26527776	T	G	0.9033	0.0127623	0.00177116	5.769e-13	0.0108421	0.00179741	1.6188e-09	3035010	primary	-
rs11613431	12	26684343	A	G	0.261	-0.00879617	0.00119868	2.168e-13	-0.00805501	0.00121572	3.45551e-11	3000830	primary	-
rs12828220	12	27397792	T	C	0.6333	-0.00974682	0.00108581	2.789e-19	-0.0113627	0.00109073	2.06162e-25	3037400	primary	-
rs7975536	12	31781247	T	C	0.1991	0.0101592	0.00131035	8.978e-15	0.0111871	0.00131584	1.86665e-17	3037440	primary	-
rs16919774	12	32502505	A	T	0.7873	-0.00934744	0.00127867	2.666e-13	-0.00939914	0.00128586	2.67878e-13	3037450	primary	-
rs116887621	12	39643967	T	C	0.0171	0.0173471	0.00412167	2.568e-05	0.0243286	0.00415213	4.64798e-09	2912640	primary	-
rs574918	12	40357647	A	G	0.1586	-0.00636176	0.00143238	8.932e-06	-0.00802941	0.0014395	2.43421e-08	3037500	primary	-
rs11181124	12	42115447	T	C	0.7868	-0.00825076	0.00127758	1.061e-10	-0.010167	0.00128332	2.33023e-15	3037440	primary	-
rs2731034	12	45422236	A	G	0.5959	0.00601408	0.0010663	1.702e-08	0.00704773	0.00107096	4.67998e-11	3037490	primary	-
rs35125	12	46274858	A	G	0.5129	-0.00715361	0.00104686	8.273e-12	-0.00817682	0.00105284	8.07368e-15	3037430	primary	-
rs11534993	12	46817562	T	C	0.3733	0.00818918	0.00108212	3.794e-14	0.00994715	0.00109093	7.64839e-20	3035740	primary	-
rs547370614	12	46840639	T	C	0.9957	0.0322644	0.00846097	0.0001372	0.0482876	0.00852196	1.45955e-08	2713320	primary	-
rs2293445	12	49398862	A	G	0.384	0.0118545	0.00107621	3.226e-28	0.0134893	0.00111596	1.22764e-33	3035410	primary	-
rs1126930	12	49399132	C	G	0.034	-0.0157793	0.00291094	5.926e-08	-0.0258596	0.00302615	1.2809e-17	2988230	primary	-
rs933738	12	49943122	A	G	0.8199	-0.0124411	0.0013645	7.666e-20	-0.0126944	0.00137701	3.00306e-20	3024880	primary	-
rs2280503	12	51138687	A	C	0.667	-0.00493423	0.00111058	8.867e-06	-0.00672707	0.00111952	1.8681e-09	3035770	primary	-
rs7313065	12	53471218	A	C	0.171	-0.00957905	0.00139263	6.04e-12	-0.0120597	0.00139938	6.81959e-18	3024910	primary	-
rs58905411	12	54623132	A	G	0.394	0.00997578	0.00107142	1.27e-20	0.0107607	0.00107688	1.64526e-23	3034170	primary	-
rs75073462	12	55160397	A	C	0.1696	0.00601942	0.0014018	1.754e-05	0.00827265	0.00140954	4.38281e-09	3005060	primary	-
rs11611029	12	56385579	T	C	0.446	-0.0147007	0.00105629	4.982e-44	-0.00962367	0.00130492	1.6448e-13	3016490	secondary	N/A
rs1689510	12	56396768	C	G	0.3272	0.0174406	0.00111523	3.98e-55	0.0126848	0.00137555	2.92573e-20	3037230	primary	rs11611029
rs1800139	12	57585144	T	C	0.6823	0.00821142	0.00121965	1.669e-11	0.00948457	0.00122517	9.83093e-15	2579110	primary	-
rs11172371	12	58286188	T	C	0.3227	-0.0106973	0.00111955	1.233e-21	-0.00929154	0.00112661	1.61991e-16	3035720	primary	-
rs12425533	12	59367493	A	G	0.7542	-0.00748526	0.00121567	7.399e-10	-0.00823028	0.00122737	2.0052e-11	3035540	primary	-
rs7315745	12	59850788	A	G	0.5973	0.0064526	0.0010669	1.467e-09	0.00593126	0.00107657	3.60054e-08	3037490	primary	-
rs61923341	12	60846830	A	G	0.8276	-0.011407	0.00138527	1.802e-16	-0.0129227	0.0013914	1.57963e-20	3037420	primary	-
rs7975065	12	62680603	A	G	0.3058	0.00796413	0.00113834	2.63e-12	0.00926947	0.00114462	5.57468e-16	3023210	primary	-
rs1081781	12	63347818	A	G	0.6952	-0.0048652	0.00113939	1.955e-05	-0.0064362	0.00114586	1.94381e-08	3023210	primary	-
rs7131691	12	64540960	A	G	0.4705	-0.00747939	0.00105066	1.088e-12	-0.00668565	0.00105704	2.53473e-10	3024010	primary	-
rs7302284	12	67368127	A	C	0.6151	0.00567258	0.00107539	1.325e-07	0.00651333	0.00107909	1.58051e-09	3037470	primary	-
rs35079242	12	68230208	T	G	0.132	-0.00931325	0.00154584	1.697e-09	-0.0100762	0.00155246	8.55508e-11	3037480	primary	-
rs2090324	12	73563917	T	C	0.3325	-0.00449634	0.00111068	5.166e-05	-0.00795154	0.00112303	1.43727e-12	3037510	primary	-
rs11179772	12	74140098	T	C	0.5829	-0.007324	0.00106119	5.138e-12	-0.00690796	0.00109255	2.56917e-10	3037480	primary	-
rs77701788	12	74937141	A	G	0.8788	-0.0107466	0.0016034	2.053e-11	-0.00965615	0.00164625	4.47663e-09	3037090	primary	-
rs9888376	12	77644553	T	C	0.5713	-0.00588302	0.00105731	2.634e-08	-0.0070303	0.00106263	3.69176e-11	3037490	primary	-
rs6539284	12	79592680	T	C	0.5931	-0.00720884	0.00106643	1.382e-11	-0.00802541	0.00107236	7.2162e-14	3030080	primary	-
rs10862376	12	82257633	A	T	0.1473	0.0134376	0.00147643	8.893e-20	0.0152926	0.00148453	6.9515e-25	3037420	primary	-
rs1517825	12	83557444	C	G	0.4746	-0.00454192	0.00105033	1.528e-05	-0.00620004	0.00106342	5.53329e-09	3023220	primary	-
rs717997	12	84133974	A	G	0.4176	0.0129679	0.00106141	2.492e-34	0.0146234	0.00107541	4.11629e-42	3035090	primary	-
rs111788495	12	87473626	T	G	0.0333	-0.0226627	0.00337192	1.802e-11	-0.0225357	0.00338365	2.73502e-11	2272180	primary	-
rs73197422	12	88045706	A	G	0.9276	-0.0129122	0.00201999	1.637e-10	-0.0114073	0.00203125	1.95543e-08	3034850	primary	-
rs2279574	12	89745477	A	C	0.5354	0.0105526	0.00104923	8.532e-24	0.0112564	0.00105418	1.29069e-26	3036880	primary	-
rs2520511	12	91005153	T	C	0.6655	-0.0061716	0.00110902	2.626e-08	-0.00749832	0.00111443	1.71522e-11	3037480	primary	-
rs7967550	12	92145307	A	G	0.3946	-0.0057235	0.00107056	8.961e-08	-0.00674451	0.0010762	3.68178e-10	3037490	primary	-
rs1434714	12	94432101	T	C	0.7575	0.00746389	0.00122097	9.787e-10	0.00793779	0.00122749	1.00166e-10	3036910	primary	-
rs7296742	12	95147249	A	G	0.2849	-0.00855217	0.00116432	2.056e-13	-0.0071097	0.00117136	1.28231e-09	3011130	primary	-
rs78345136	12	97581344	T	C	0.9305	-0.0112238	0.0020576	4.902e-08	-0.0118701	0.00207947	1.14146e-08	3037480	primary	-
rs2216144	12	97666478	T	C	0.5306	0.00728498	0.00104847	3.702e-12	0.00844404	0.00105658	1.32917e-15	3037470	primary	-
rs12320913	12	97722202	A	C	0.272	0.00595998	0.00117621	4.045e-07	0.00672143	0.00118647	1.46954e-08	3035760	primary	-
rs10860215	12	97863578	T	C	0.134	-0.00910766	0.00153603	3.036e-09	-0.0110102	0.00154716	1.10775e-12	3037480	primary	-
rs10860219	12	97959792	A	G	0.8352	0.00859036	0.00141079	1.135e-09	0.00993804	0.00142709	3.31045e-12	3035730	primary	-
rs10467002	12	98574502	T	G	0.3184	0.0055904	0.00112321	6.453e-07	0.00719352	0.00113427	2.26859e-10	3037480	primary	-
rs7955363	12	98993356	C	G	0.09	-0.00958508	0.0018284	1.582e-07	-0.0116876	0.00183851	2.0562e-10	3037460	primary	-
rs12314891	12	99578434	A	G	0.7338	-0.00814342	0.00118391	6.037e-12	-0.00742133	0.00118974	4.43898e-10	3037460	primary	-
rs61940318	12	100263190	A	G	0.1974	-0.00834504	0.00131459	2.179e-10	-0.0105044	0.00132204	1.9326e-15	3037440	primary	-
rs1514802	12	101137570	A	G	0.7553	-0.00583228	0.00121713	1.654e-06	-0.00799958	0.00125502	1.84108e-10	3037460	primary	-
rs112650421	12	101399617	T	G	0.0236	-0.0205678	0.00345797	2.721e-09	-0.0260067	0.00357381	3.41273e-13	3018240	primary	-
rs7397905	12	101537184	A	G	0.8347	0.00988429	0.00140905	2.303e-12	0.0115738	0.00141918	3.48294e-16	3035830	primary	-
rs11111443	12	103495380	A	G	0.6334	0.00722739	0.00108587	2.813e-11	0.00668904	0.00109056	8.59261e-10	3037450	primary	-
rs7313632	12	104991564	A	G	0.6451	0.00532566	0.00109388	1.125e-06	0.00624792	0.00109884	1.30101e-08	3035750	primary	-
rs4356312	12	105450773	T	C	0.1784	-0.00791414	0.00136674	7.002e-09	-0.0095715	0.00137267	3.10458e-12	3037450	primary	-
rs10778466	12	106788013	T	C	0.7675	0.0116868	0.00123869	3.904e-21	0.0119749	0.00124873	8.83613e-22	3037400	primary	-
rs116075459	12	106807888	A	C	0.7818	0.0124467	0.00146477	1.94e-17	0.0121496	0.00146957	1.36876e-16	2272160	primary	-
rs2098432	12	107677693	A	G	0.3665	-0.00875521	0.00108593	7.49e-16	-0.00776174	0.00109533	1.37852e-12	3037440	primary	-
rs4964731	12	109057809	A	C	0.4815	-0.00708061	0.00104722	1.369e-11	-0.00828402	0.00105257	3.53786e-15	3037480	primary	-
rs918106	12	109904318	T	C	0.5376	-0.00777615	0.00104948	1.267e-13	-0.00773018	0.00105493	2.34167e-13	3037440	primary	-
rs7977614	12	110115286	A	G	0.7172	-0.0111541	0.00117652	2.528e-21	-0.0100638	0.00118185	1.662e-17	2962170	primary	-
rs6490044	12	116383865	T	G	0.917	0.0108368	0.00190462	1.274e-08	0.0134714	0.0019219	2.39267e-12	3012120	primary	-
rs61937390	12	116727586	T	C	0.0927	-0.0100434	0.00180452	2.616e-08	-0.0130134	0.00182039	8.76253e-13	3036570	primary	-
rs79644799	12	117525789	T	G	0.1495	0.0113532	0.00146936	1.105e-14	0.0116764	0.00147572	2.52616e-15	3029430	primary	-
rs1045542	12	118855432	A	G	0.094	0.00887992	0.00179673	7.728e-07	0.0105661	0.00180535	4.83835e-09	3024930	primary	-
rs12313886	12	119349630	T	C	0.241	0.0067258	0.00122379	3.881e-08	0.00737145	0.00122928	2.01557e-09	3035740	primary	-
rs4238064	12	119815811	A	T	0.728	-0.00528418	0.00117621	7.032e-06	-0.0073072	0.00118369	6.69147e-10	3035770	primary	-
rs574967	12	120227740	A	G	0.3273	0.00757265	0.00111514	1.118e-11	0.00804086	0.00112926	1.07578e-12	3037440	primary	-
rs149308817	12	121029332	A	G	0.0554	-0.00318367	0.00228999	0.1645	-0.0182513	0.0026015	2.28847e-12	3030510	secondary	N/A
rs542189	12	121032542	T	G	0.2302	0.00798021	0.0012448	1.446e-10	0.0144578	0.00142222	2.82195e-24	3028680	primary	rs149308817
rs2859263	12	121072799	T	C	0.5619	-0.0084946	0.00105462	7.985e-16	-0.00668274	0.00107874	5.82992e-10	3037440	primary	-
rs660549	12	121300988	T	C	0.5742	-0.0103944	0.00105822	8.985e-23	-0.0119083	0.00108747	6.60642e-28	3037430	primary	-
rs34933970	12	122172424	A	C	0.4769	-0.00879074	0.00104917	5.358e-17	-0.0076751	0.0010767	1.01601e-12	3028500	primary	-
rs77538769	12	122187824	A	C	0.9516	0.0195017	0.002819	4.582e-12	0.0190454	0.00285242	2.44029e-11	2272180	primary	-
rs143838180	12	122216221	A	G	0.0428	-0.0193992	0.00258674	6.424e-14	-0.0152057	0.00267433	1.30184e-08	3033760	primary	-
rs6489071	12	123025576	C	G	0.2693	-0.0115031	0.00117957	1.811e-22	-0.0126041	0.0011869	2.42386e-26	3037420	primary	-
rs7306755	12	123767929	A	G	0.2045	0.018958	0.00129783	2.509e-48	0.0191604	0.0013029	5.9053e-49	3034880	primary	-
rs34086857	12	125056100	A	C	0.8577	-0.00762883	0.0015118	4.5e-07	-0.0132638	0.00162914	3.90138e-16	2981320	primary	rs12426133
rs12426133	12	125116400	A	G	0.2122	-0.00333177	0.00128038	0.009259	-0.00863068	0.00137842	3.8185e-10	3034600	secondary	N/A
rs11060630	12	130458508	T	C	0.2699	0.00625707	0.00117874	1.109e-07	0.00770189	0.00118318	7.54126e-11	3037500	primary	-
rs10744457	12	130745841	A	C	0.2933	0.00887465	0.00115135	1.276e-14	0.00730412	0.00115449	2.50433e-10	3026710	primary	-
rs2632667	12	131271293	A	G	0.5062	-0.00618056	0.00104909	3.835e-09	-0.00680356	0.00105218	1.00522e-10	3022990	primary	-
rs1107871	12	132240659	A	G	0.552	-0.00855435	0.00105221	4.286e-16	-0.00834671	0.00105457	2.47595e-15	3037450	primary	-
rs4883624	12	133212737	T	C	0.4473	-0.00688981	0.00105281	5.983e-11	-0.00849075	0.00105895	1.07417e-15	3034920	primary	-
rs11147235	12	133688707	T	C	0.8155	-0.00731775	0.00136244	7.841e-08	-0.00903531	0.0013681	3.99421e-11	2977710	primary	-
rs7983020	13	21239941	T	C	0.7151	-0.00892938	0.00115926	1.336e-14	-0.00843957	0.00116239	3.855e-13	3037470	primary	-
rs73446806	13	28123179	T	C	0.1626	0.00753276	0.00141803	1.083e-07	0.00889631	0.00142313	4.07259e-10	3037480	primary	-
rs610545	13	30531401	A	G	0.9099	0.0089058	0.00182748	1.096e-06	0.0104367	0.00183375	1.25955e-08	3037480	primary	-
rs9551887	13	30884268	T	C	0.549	-0.0079994	0.00105208	2.879e-14	-0.0083218	0.00105451	2.982e-15	3034500	primary	-
rs9315108	13	31645518	T	C	0.5508	0.00809952	0.00105195	1.37e-14	0.0087822	0.00105577	8.92338e-17	3037450	primary	-
rs4943290	13	31836367	T	G	0.2998	-0.0079631	0.00114237	3.162e-12	-0.00649985	0.00118236	3.85582e-08	3035760	primary	-
rs9543390	13	31852385	T	C	0.7834	-0.012418	0.00127026	1.43e-22	-0.012297	0.00131386	8.01844e-21	3037390	primary	-
rs1207953	13	32977532	C	G	0.619	-0.00797085	0.00108073	1.643e-13	-0.00730697	0.00110237	3.39287e-11	3019140	primary	-
rs772646	13	33026356	A	G	0.3587	0.00750939	0.00109112	5.899e-12	0.00689475	0.001111	5.43849e-10	3036660	primary	-
rs2202780	13	35295773	A	G	0.7416	-0.00735251	0.00119547	7.721e-10	-0.00768402	0.00119953	1.49527e-10	3036660	primary	-
rs9545395	13	36370970	T	C	0.8663	0.0100749	0.00153769	5.69e-11	0.011294	0.00154136	2.3489e-13	3036670	primary	-
rs9576167	13	37649395	T	C	0.5802	0.0060621	0.00106067	1.096e-08	0.00747866	0.0010651	2.19363e-12	3034980	primary	-
rs17257579	13	38176607	T	C	0.8755	-0.0131005	0.0015851	1.403e-16	-0.0144955	0.00159176	8.49782e-20	3036630	primary	-
rs7997862	13	42571136	A	G	0.5587	0.00813766	0.00105393	1.154e-14	0.0079943	0.00106569	6.30781e-14	3036660	primary	-
rs238257	13	42924883	C	G	0.4816	0.00746514	0.00104774	1.043e-12	0.00712405	0.00106005	1.81108e-11	3034420	primary	-
rs61951891	13	43891881	T	C	0.3318	0.00557379	0.00111173	5.347e-07	0.00608319	0.0011145	4.80929e-08	3034980	primary	-
rs9595290	13	45879770	A	C	0.9301	0.00835235	0.00206517	5.251e-05	0.0114911	0.00207241	2.94303e-08	2999300	primary	-
rs1469595	13	47640886	A	C	0.4884	0.00787981	0.00104693	5.202e-14	0.0076918	0.00104986	2.36201e-13	3036630	primary	-
rs558003	13	51172963	A	G	0.0965	0.00952001	0.00177298	7.897e-08	0.0112905	0.0017784	2.17133e-10	3034410	primary	-
rs9526753	13	51956122	T	C	0.3907	-0.00537669	0.00107259	5.373e-07	-0.0060567	0.00107537	1.77938e-08	3036660	primary	-
rs6561699	13	53557757	T	C	0.3125	0.00750858	0.00112904	2.927e-11	0.00898479	0.00113309	2.2014e-15	3036640	primary	-
rs1891942	13	53673897	T	C	0.4004	-0.00672039	0.00106805	3.137e-10	-0.00667146	0.00107859	6.19568e-10	3036660	primary	-
rs77187837	13	54086522	T	C	0.1223	0.0129263	0.00159729	5.827e-16	0.0117418	0.00160959	2.98879e-13	3036630	primary	-
rs9316676	13	54477629	A	G	0.7341	-0.00935148	0.00118449	2.899e-15	-0.010396	0.00119433	3.18989e-18	3036660	primary	-
rs2873233	13	55814397	T	C	0.6493	-0.00880869	0.00109668	9.601e-16	-0.00767015	0.0011076	4.35951e-12	3036620	primary	-
rs9537509	13	57509685	T	C	0.7447	-0.00700563	0.0012002	5.316e-09	-0.00733472	0.00121189	1.428e-09	3036660	primary	-
rs1334297	13	58335375	A	G	0.7407	0.0239964	0.00119412	8.08e-90	0.0248872	0.00120059	1.89461e-95	3036290	primary	-
rs1856810	13	59565064	T	C	0.4175	-0.0079237	0.00106128	8.271e-14	-0.00646661	0.00106734	1.37285e-09	3036130	primary	-
rs59483928	13	59837062	T	G	0.6642	0.00607368	0.0011081	4.231e-08	0.00775698	0.00111299	3.18108e-12	3036680	primary	-
rs9538524	13	60369746	T	C	0.2523	0.0112072	0.00120629	1.536e-20	0.00867448	0.00128927	1.71744e-11	3029570	primary	rs7997690
rs7997690	13	60779722	T	C	0.6331	0.00898503	0.00108582	1.284e-16	0.0064712	0.00115998	2.42326e-08	3036660	secondary	N/A
rs7986933	13	60970021	A	C	0.1944	0.00775377	0.0013224	4.532e-09	0.00983414	0.00132785	1.30094e-13	3036650	primary	-
rs9317202	13	62355464	T	C	0.7027	0.00978591	0.00114495	1.266e-17	0.0109043	0.00115001	2.49604e-21	3036640	primary	-
rs269632	13	64618043	T	C	0.4003	-0.00714627	0.00106882	2.296e-11	-0.00731726	0.00107306	9.1635e-12	3032540	primary	-
rs73197928	13	66399353	A	G	0.99	0.0240796	0.00541882	8.856e-06	0.0324851	0.00545364	2.57536e-09	2860840	primary	-
rs61957702	13	66721884	C	G	0.8211	0.00852586	0.00136542	4.253e-10	0.00854088	0.00137211	4.82717e-10	3036660	primary	-
rs9540731	13	66949370	T	C	0.5052	0.0107463	0.0010467	9.927e-25	0.00997639	0.00106297	6.26856e-21	3036610	primary	-
rs9317593	13	67076574	A	G	0.1478	-0.013041	0.00147456	9.224e-19	-0.00982464	0.00149332	4.73386e-11	3036610	primary	-
rs9317615	13	67378152	T	C	0.5744	0.00582492	0.00105852	3.733e-08	0.00645896	0.00106357	1.25615e-09	3036150	primary	-
rs9541123	13	68047452	T	C	0.6217	-0.00766427	0.0010791	1.224e-12	-0.00782475	0.0010847	5.44422e-13	3036640	primary	-
rs11842044	13	69071798	A	C	0.7698	-0.00915341	0.00124316	1.798e-13	-0.00861113	0.00126533	1.00753e-11	3036660	primary	-
rs2492553	13	69466320	A	C	0.542	0.0101108	0.00105075	6.426e-22	0.00978376	0.00106885	5.50863e-20	3034340	primary	-
rs4884900	13	71258258	C	G	0.4241	-0.00905056	0.00105901	1.273e-17	-0.00889214	0.00106251	5.81083e-17	3036090	primary	-
rs17088142	13	71948305	T	G	0.4691	-0.0068268	0.00104865	7.51e-11	-0.00652994	0.00105324	5.65215e-10	3036660	primary	-
rs9530562	13	77158633	T	G	0.6453	-0.00624493	0.00109385	1.134e-08	-0.00612882	0.00109763	2.35446e-08	3036670	primary	-
rs348036	13	80792899	T	G	0.1936	-0.00799104	0.00133307	2.045e-09	-0.00862828	0.00133814	1.13353e-10	2997600	primary	-
rs7988627	13	81631782	A	G	0.5688	-0.00773021	0.00105699	2.611e-13	-0.00789814	0.00106105	9.79163e-14	3034960	primary	-
rs9574993	13	82485367	T	C	0.3631	0.00596138	0.00108854	4.337e-08	0.00650237	0.00109325	2.71825e-09	3034940	primary	-
rs7981839	13	84061991	A	C	0.8194	0.00825394	0.00136039	1.297e-09	0.00843526	0.00136779	6.95662e-10	3036650	primary	-
rs6563363	13	84307786	T	G	0.3732	-0.00921026	0.00108202	1.703e-17	-0.0100662	0.00108575	1.84063e-20	3036610	primary	-
rs9546554	13	84558285	A	G	0.7983	0.00811029	0.00130453	5.077e-10	0.00829485	0.00131343	2.69445e-10	3034980	primary	-
rs9565961	13	85245931	T	C	0.1569	-0.0118349	0.00143886	1.948e-16	-0.0122159	0.00144335	2.59312e-17	3036630	primary	-
rs11841508	13	88683971	T	C	0.3006	0.00703346	0.00114143	7.184e-10	0.00714164	0.00115184	5.63997e-10	3036150	primary	-
rs7319397	13	89190682	A	G	0.484	-0.00421041	0.00104727	5.819e-05	-0.00622329	0.00107051	6.12178e-09	3036170	primary	-
rs7326484	13	89733492	A	T	0.2142	0.00765228	0.00127557	1.984e-09	0.0106917	0.00130823	3.01567e-16	3036660	primary	-
rs9560707	13	91509113	A	T	0.7	0.0101608	0.00114198	5.693e-19	0.00921731	0.00115045	1.12958e-15	3036640	primary	-
rs75624576	13	91973215	T	G	0.1004	0.0153607	0.00174542	1.363e-18	0.0112843	0.00177977	2.29318e-10	3022370	primary	-
rs7320982	13	92019926	T	C	0.7684	0.0103595	0.00124088	6.896e-17	0.00920518	0.00126257	3.08052e-13	3034910	primary	-
rs1411753	13	92891784	C	G	0.3244	-0.00692628	0.00111785	5.801e-10	-0.007666	0.00112202	8.35653e-12	3036670	primary	-
rs4528437	13	93191905	T	C	0.3241	0.00589885	0.00111812	1.325e-07	0.00648116	0.00112202	7.63499e-09	3036680	primary	-
rs2813619	13	94105544	T	G	0.1387	0.00908559	0.0015141	1.961e-09	0.00880975	0.00151937	6.6996e-09	3036660	primary	-
rs502029	13	94804243	A	G	0.3373	-0.00538251	0.00110732	1.167e-06	-0.00639811	0.00111276	8.93688e-09	3034300	primary	-
rs12429254	13	96299663	T	C	0.1104	0.00837346	0.00166989	5.325e-07	0.00963476	0.00168357	1.04776e-08	3036670	primary	-
rs2182066	13	96970876	T	C	0.9169	-0.0136932	0.00189587	5.112e-13	-0.0152696	0.00191581	1.58273e-15	3036640	primary	-
rs7316999	13	97499150	A	G	0.062	0.0174809	0.00217259	8.57e-16	0.0176756	0.00219229	7.46887e-16	3029580	primary	-
rs76853788	13	97794660	C	G	0.0477	-0.0136126	0.00245642	2.993e-08	-0.0136399	0.00247993	3.79503e-08	3034170	primary	-
rs1973419	13	97976147	T	C	0.4903	0.00750579	0.00104684	7.513e-13	0.00756429	0.00105614	7.93865e-13	3036660	primary	-
rs9513416	13	99055774	A	G	0.8474	-0.0110922	0.00145528	2.492e-14	-0.00995681	0.00146097	9.4114e-12	3036660	primary	-
rs1969794	13	99090168	T	G	0.3299	-0.00832567	0.00117749	1.538e-12	-0.00803473	0.00118245	1.08337e-11	2713290	primary	-
rs12261	13	99100547	T	C	0.4193	0.0124904	0.00106055	5.101e-32	0.00894468	0.00120598	1.19874e-13	3036560	secondary	N/A
rs3783006	13	99111209	C	G	0.4488	0.0130873	0.00105247	1.688e-35	0.0091775	0.0011983	1.87698e-14	3034850	primary	rs12261
rs9513725	13	100735511	A	G	0.4098	0.00905776	0.0010642	1.717e-17	0.00893489	0.00107612	1.01612e-16	3036080	primary	-
rs1765749	13	101378195	A	G	0.2463	-0.00789153	0.00121713	8.929e-11	-0.00714825	0.0012304	6.25957e-09	3024110	primary	-
rs568012	13	101983857	A	G	0.454	0.00425188	0.0010511	5.233e-05	0.00608662	0.0010552	8.01291e-09	3036700	primary	-
rs1537933	13	102923847	A	G	0.7138	0.00815436	0.00115783	1.89e-12	0.00806993	0.00116212	3.80722e-12	3036670	primary	-
rs117979136	13	105780736	A	G	0.0308	0.0195497	0.0030337	1.161e-10	0.0232748	0.00305643	2.63642e-14	3027090	primary	-
rs9558526	13	105956232	A	C	0.301	-0.00725309	0.0011409	2.055e-10	-0.00679881	0.00114867	3.24166e-09	3036660	primary	-
rs72656488	13	107139203	A	G	0.1513	-0.00756725	0.00146099	2.222e-07	-0.00872798	0.00146531	2.57832e-09	3034240	primary	-
rs7327539	13	107588707	A	G	0.691	-0.00916596	0.00113295	5.95e-16	-0.00915646	0.00113689	8.0148e-16	3034410	primary	-
rs78667595	13	109706967	A	G	0.0917	-0.0124509	0.00181855	7.555e-12	-0.012179	0.00182612	2.56954e-11	3019150	primary	-
rs2182918	13	110032857	T	G	0.4911	0.00594936	0.0010472	1.338e-08	0.00648555	0.00104994	6.52993e-10	3034410	primary	-
rs9555651	13	110587023	T	C	0.1673	0.0110618	0.00140209	3.029e-15	0.0114793	0.00140611	3.24474e-16	3036660	primary	-
rs61969310	13	111585556	T	G	0.6253	0.00476835	0.00108575	1.125e-05	0.0064184	0.00109051	3.96346e-09	3010970	primary	-
rs1555752	13	111976581	T	C	0.5585	0.00562201	0.00105433	9.687e-08	0.00672571	0.00105903	2.14158e-10	3034100	primary	-
rs2316463	13	113901406	T	C	0.2325	0.0069642	0.00123885	1.893e-08	0.00721646	0.00124251	6.32439e-09	3036670	primary	-
rs10145520	14	21930932	T	G	0.8074	-0.0125829	0.0013269	2.467e-21	-0.0130538	0.00133164	1.09469e-22	3037430	primary	-
rs11157931	14	23403193	A	C	0.3923	-0.0115194	0.00107166	5.976e-27	-0.011661	0.0010752	2.09761e-27	3037410	primary	-
rs2231301	14	23777099	A	G	0.2227	-0.00697215	0.00125972	3.12e-08	-0.00789448	0.00126418	4.24553e-10	3027470	primary	-
rs11623285	14	24557642	T	G	0.8654	-0.0129564	0.00153993	3.974e-17	-0.0122868	0.00154907	2.16105e-15	3010700	primary	-
rs2025258	14	24654489	T	C	0.6519	0.00667934	0.00109918	1.226e-09	0.00712242	0.00110588	1.19089e-10	3033280	primary	-
rs2223928	14	26567802	T	C	0.549	0.00652663	0.0010552	6.191e-10	0.0074682	0.00105893	1.75626e-12	3016600	primary	-
rs8020023	14	26981079	A	G	0.2379	0.0144509	0.00122888	6.336e-32	0.0155756	0.00123263	1.3363e-36	3037360	primary	-
rs61983095	14	28782734	T	G	0.8006	0.00938272	0.00130961	7.806e-13	0.00900264	0.00131538	7.69269e-12	3037450	primary	-
rs144225846	14	29632841	T	C	0.9931	0.0425032	0.00645881	4.675e-11	0.0446709	0.00649413	6.04188e-12	2909290	primary	-
rs12897763	14	29638938	A	G	0.1911	0.019682	0.00133087	1.73e-49	0.0168953	0.00136684	4.25353e-35	3037270	primary	-
rs72671456	14	29662737	A	G	0.1399	-0.0178846	0.00150844	1.997e-32	-0.00988923	0.00167633	3.64997e-09	3037370	secondary	N/A
rs72673540	14	29822264	T	C	0.0957	-0.0208064	0.00179791	5.663e-31	-0.014693	0.00197604	1.04125e-13	2972770	primary	rs72671456
rs1191570	14	29958256	A	C	0.3224	0.00504141	0.00111966	6.723e-06	0.00828102	0.00112552	1.87336e-13	3036670	primary	-
rs4981711	14	30074001	T	C	0.6167	0.00841414	0.00108278	7.795e-15	0.0105903	0.0010912	2.8672e-22	3000810	primary	-
rs7147473	14	30608538	A	G	0.6733	-0.00954954	0.00111598	1.161e-17	-0.00904175	0.00115137	4.06096e-15	3035710	primary	-
rs72662300	14	30767400	T	G	0.3327	0.0102219	0.00111128	3.629e-20	0.00993018	0.00115458	7.92185e-18	3033250	primary	-
rs10130738	14	30831113	A	T	0.8729	-0.00740308	0.00157526	2.608e-06	-0.00978934	0.00160297	1.01523e-09	3020810	primary	-
rs1951173	14	30917230	T	C	0.1567	-0.00736025	0.00143999	3.201e-07	-0.0091554	0.00145613	3.22608e-10	3035060	primary	-
rs11627900	14	33100829	A	G	0.7177	-0.00684586	0.00116248	3.894e-09	-0.00780864	0.00116796	2.29846e-11	3037470	primary	-
rs17522122	14	33302882	T	G	0.4767	-0.0118007	0.00104866	2.238e-29	-0.0124814	0.00105261	1.96572e-32	3031500	primary	-
rs11851667	14	33588830	T	C	0.7375	-0.0075635	0.00118987	2.063e-10	-0.00667696	0.00119473	2.28833e-08	3034210	primary	-
rs12586262	14	34022723	T	C	0.4191	0.00843079	0.00106048	1.864e-15	0.00867837	0.00106464	3.59455e-16	3037440	primary	-
rs3909616	14	36896963	C	G	0.5964	-0.00591867	0.00106714	2.912e-08	-0.00659624	0.00108915	1.39251e-09	3033930	primary	-
rs72676302	14	36912454	T	C	0.0452	0.0171384	0.00253303	1.321e-11	0.0230346	0.00258446	4.97803e-19	3003330	primary	-
rs9783655	14	39349775	A	G	0.8202	0.00775053	0.00136257	1.282e-08	0.0078894	0.00136676	7.81829e-09	3037450	primary	-
rs34074136	14	41095960	T	C	0.7765	0.0105581	0.00125604	4.249e-17	0.0113326	0.00126011	2.39902e-19	3037420	primary	-
rs72672601	14	42671683	A	G	0.5715	-0.00953017	0.00105747	2.019e-19	-0.0104389	0.00106045	7.28897e-23	3036870	primary	-
rs10130224	14	49397286	A	C	0.5873	-0.00593104	0.00106283	2.402e-08	-0.00641896	0.00106599	1.72705e-09	3037490	primary	-
rs8008323	14	49952834	A	G	0.8965	0.0102186	0.00171778	2.703e-09	0.0106194	0.00172377	7.24978e-10	3037460	primary	-
rs12893970	14	56474502	A	G	0.0983	-0.0127241	0.00175943	4.755e-13	-0.0124762	0.00179329	3.47198e-12	3030920	primary	-
rs241516	14	56574536	T	C	0.6408	0.00721435	0.00109064	3.715e-11	0.00612819	0.0011127	3.63982e-08	3037480	primary	-
rs1117310	14	56686732	A	G	0.4616	0.00741494	0.00104961	1.612e-12	0.00626306	0.00105554	2.96545e-09	3037440	primary	-
rs11622850	14	57316846	A	G	0.9255	0.0194051	0.00199272	2.081e-22	0.0176287	0.00200369	1.39142e-18	3037400	primary	-
rs75672140	14	57336842	A	C	0.0414	0.0192538	0.00262683	2.304e-13	0.0188197	0.00264691	1.15989e-12	3036910	primary	-
rs17092597	14	57445718	A	G	0.0506	0.0170589	0.00239216	9.928e-13	0.0193756	0.00240466	7.78388e-16	3025200	primary	-
rs12891191	14	58100283	C	G	0.5175	0.00644233	0.00104801	7.879e-10	0.00643835	0.00105296	9.68338e-10	3032470	primary	-
rs11158200	14	58649843	A	G	0.5367	0.00860686	0.00105036	2.528e-16	0.0087602	0.0010552	1.0243e-16	3031530	primary	-
rs177759	14	59400518	T	G	0.6865	-0.0067577	0.00112791	2.084e-09	-0.00789947	0.00113364	3.20882e-12	3037450	primary	-
rs8016349	14	60798366	A	G	0.9141	-0.00818344	0.00186732	1.174e-05	-0.0119808	0.00190472	3.17371e-10	3037480	primary	-
rs7493429	14	60806759	A	C	0.6847	-0.00949171	0.00112616	3.499e-17	-0.00975607	0.00114837	1.96906e-17	3037430	primary	-
rs968257	14	64680285	T	C	0.6411	-0.00810777	0.00109115	1.085e-13	-0.00683278	0.00110641	6.59096e-10	3035740	primary	-
rs61987038	14	65054252	T	C	0.7092	-0.0100132	0.00115221	3.614e-18	-0.00937788	0.00116735	9.47716e-16	3037410	primary	-
rs1147455	14	66448348	A	G	0.7074	-0.0068667	0.00115012	2.364e-09	-0.00657138	0.00115853	1.41002e-08	3037460	primary	-
rs72715340	14	67543822	A	G	0.9585	0.0168446	0.0026237	1.362e-10	0.018158	0.00264178	6.26901e-12	3037150	primary	-
rs10130940	14	69403030	A	C	0.9359	0.012566	0.00213633	4.045e-09	0.012863	0.00216157	2.6689e-09	3037470	primary	-
rs7140680	14	69450505	A	G	0.4228	-0.00991953	0.00105921	7.594e-21	-0.0073296	0.0011814	5.49981e-10	3037410	secondary	N/A
rs7150195	14	69740483	T	G	0.3758	0.0136491	0.00108067	1.439e-36	0.0106322	0.00120269	9.54548e-19	3035650	primary	rs7140680
rs36555	14	71364561	T	C	0.7047	-0.00668482	0.00114951	6.041e-09	-0.00667849	0.00118582	1.78169e-08	3024430	primary	-
rs987579	14	71513480	T	C	0.9026	0.0100314	0.00176476	1.314e-08	0.0110306	0.00181946	1.33966e-09	3037460	primary	-
rs1210365	14	72301958	A	T	0.6142	0.00795549	0.00107492	1.349e-13	0.00712649	0.00108956	6.12319e-11	3037450	primary	-
rs17104975	14	72428634	A	G	0.7451	-0.00895033	0.00120066	9.033e-14	-0.00994904	0.00121793	3.1144e-16	3037450	primary	-
rs56118783	14	72602595	A	G	0.0986	-0.0101471	0.00176583	9.113e-09	-0.0101606	0.00179953	1.63977e-08	3000850	primary	-
rs149662	14	72639496	T	C	0.1887	0.010052	0.00133732	5.609e-14	0.00846389	0.00136592	5.77419e-10	3037450	primary	-
rs2240980	14	73409683	C	G	0.6954	0.00726041	0.00113692	1.7e-10	0.00753336	0.00115456	6.80683e-11	3037460	primary	-
rs7158218	14	73934880	A	C	0.7148	-0.00814479	0.0011589	2.095e-12	-0.00846807	0.00118213	7.87134e-13	3037440	primary	-
rs4903203	14	74660508	A	G	0.3269	-0.00947615	0.00111549	1.983e-17	-0.00964232	0.00113404	1.85365e-17	3037420	primary	-
rs730384	14	74889870	A	G	0.4364	0.00886969	0.00105508	4.222e-17	0.0079328	0.00106774	1.09018e-13	3037420	primary	-
rs140107039	14	75299461	T	C	0.0311	-0.0207706	0.00303853	8.136e-12	-0.021295	0.00310088	6.53777e-12	2989290	primary	-
rs61991641	14	77502798	T	C	0.3456	-0.00928505	0.00110347	3.962e-17	-0.0104838	0.00110844	3.13166e-21	3019900	primary	-
rs4903560	14	77682892	C	G	0.3711	-0.00515464	0.00108342	1.957e-06	-0.00660415	0.00108768	1.26524e-09	3035790	primary	-
rs10139828	14	78293304	T	C	0.8617	0.00988637	0.00151573	6.929e-11	0.00925856	0.0015268	1.32741e-09	3037480	primary	-
rs1950265	14	78594765	A	C	0.4382	0.00752506	0.00105489	9.789e-13	0.00739536	0.00106176	3.27894e-12	3035750	primary	-
rs17598373	14	79815516	T	C	0.5573	0.00731426	0.00105374	3.888e-12	0.00887319	0.00105743	4.80879e-17	3035770	primary	-
rs1241919	14	83995695	A	G	0.5023	0.00524067	0.00104691	5.564e-07	0.00598337	0.00105175	1.27832e-08	3035200	primary	-
rs1779549	14	84640016	A	C	0.4623	0.00817894	0.00104979	6.627e-15	0.00784162	0.00107966	3.7853e-13	3035730	primary	-
rs2922653	14	85008223	A	T	0.2151	-0.0124622	0.00127346	1.293e-22	-0.00971894	0.00132709	2.41604e-13	3037400	primary	-
rs56215629	14	85102528	T	G	0.2301	0.00957581	0.00124319	1.334e-14	0.0099251	0.0012772	7.78741e-15	3037430	primary	-
rs1129671	14	86093378	T	C	0.2715	0.00613325	0.00117656	1.86e-07	0.0069798	0.00118322	3.65712e-09	3037450	primary	-
rs7151326	14	86387845	T	G	0.3944	-0.00869869	0.00107448	5.689e-16	-0.00972814	0.00108115	2.29912e-19	3015870	primary	-
rs6575022	14	89279099	A	G	0.4114	0.00683996	0.00106333	1.254e-10	0.00709505	0.00106714	2.95719e-11	3037490	primary	-
rs4904523	14	89723630	A	G	0.5176	-0.00746014	0.00104716	1.046e-12	-0.00756058	0.00105083	6.25306e-13	3037430	primary	-
rs2008486	14	89863756	A	C	0.5046	-0.00625079	0.00104655	2.337e-09	-0.00753464	0.00105001	7.1891e-13	3037480	primary	-
rs1296091	14	91515754	T	C	0.2435	0.00880277	0.00122707	7.289e-13	0.00937789	0.00123133	2.61499e-14	2998380	primary	-
rs7156027	14	92579232	C	G	0.4538	-0.00619275	0.0010513	3.857e-09	-0.00592919	0.00105495	1.90565e-08	3035750	primary	-
rs4900134	14	92967120	T	C	0.468	0.00503327	0.00105004	1.639e-06	0.00638769	0.00105407	1.36081e-09	3029480	primary	-
rs6575340	14	94023972	A	G	0.64	-0.00901456	0.00109021	1.355e-16	-0.00853588	0.00109327	5.82669e-15	3036890	primary	-
rs10146814	14	94518209	C	G	0.4209	0.00554684	0.00106028	1.683e-07	0.00654166	0.0010643	7.92341e-10	3035030	primary	-
rs36033348	14	98438791	T	C	0.907	-0.0145646	0.00180164	6.279e-16	-0.0160273	0.00181375	9.87119e-19	3037420	primary	-
rs17096452	14	98578983	A	T	0.783	0.0113818	0.00126992	3.175e-19	0.00955272	0.00128043	8.61756e-14	3034980	primary	-
rs7157095	14	98812847	T	C	0.8183	-0.00725899	0.00135738	8.894e-08	-0.00823416	0.00136224	1.49817e-09	3035750	primary	-
rs8017517	14	99055601	A	G	0.1734	0.00634813	0.00138249	4.399e-06	0.00809604	0.00138876	5.55308e-09	3035780	primary	-
rs2614463	14	99746274	A	T	0.5874	-0.00990342	0.00106418	1.322e-20	-0.0101303	0.00106906	2.64474e-21	3029950	primary	-
rs34891372	14	100171990	A	G	0.3779	-0.00656115	0.00107918	1.203e-09	-0.00937001	0.0011424	2.36344e-16	3037460	primary	rs1957514
rs1957514	14	100186443	A	G	0.4576	0.00130814	0.00105443	0.2146	0.00687358	0.00111835	7.93792e-10	3013700	secondary	N/A
rs7147581	14	101028840	T	C	0.5848	0.00603642	0.0010631	1.365e-08	0.00612279	0.0010683	9.96286e-09	3030560	primary	-
rs35355082	14	101355078	A	G	0.7698	-0.0077792	0.00124817	4.598e-10	-0.00746894	0.00125475	2.64052e-09	3012350	primary	-
rs8011681	14	101541337	T	G	0.4624	-0.00772642	0.00105435	2.337e-13	-0.00754043	0.00105788	1.01941e-12	3009450	primary	-
rs12432879	14	101688977	A	G	0.2856	-0.0052388	0.0011601	6.303e-06	-0.0068855	0.00116367	3.27743e-09	3028640	primary	-
rs68192024	14	101906454	T	C	0.7422	-0.00852405	0.00120107	1.271e-12	-0.00862771	0.00120488	8.03081e-13	3012960	primary	-
rs8006699	14	103194998	A	G	0.8263	0.00962181	0.00138171	3.322e-12	0.00835059	0.00139123	1.94559e-09	3035030	primary	-
rs9718	14	103810966	T	C	0.0311	-0.0165473	0.00304218	5.35e-08	-0.017098	0.00306289	2.37367e-08	2982140	primary	-
rs7156076	14	104892153	A	G	0.7641	-0.0060718	0.00123397	8.644e-07	-0.00754632	0.00123853	1.1083e-09	3030050	primary	-
rs10147348	14	105363202	A	G	0.2189	-0.00535219	0.00126817	2.44e-05	-0.00729311	0.00127168	9.74901e-09	3024340	primary	-
rs7174566	15	26815651	T	C	0.4809	-0.0079628	0.00104727	2.893e-14	-0.00802354	0.00105044	2.20116e-14	3037450	primary	-
rs6606909	15	27241301	A	G	0.4599	0.006865	0.00104989	6.203e-11	0.00844834	0.00105249	9.98946e-16	3037450	primary	-
rs11633934	15	27994731	A	C	0.5433	0.00803016	0.00105045	2.102e-14	0.00936419	0.00105327	6.07992e-19	3037470	primary	-
rs72712694	15	28307735	T	C	0.9449	-0.0114052	0.00232483	9.322e-07	-0.0129732	0.00233063	2.60088e-08	2955410	primary	-
rs35483472	15	34653914	T	C	0.3808	-0.00762622	0.00109113	2.759e-12	-0.0081449	0.00109358	9.48145e-14	2962460	primary	-
rs1961225	15	36127236	T	C	0.4208	0.00771508	0.00105998	3.372e-13	0.00804947	0.00106345	3.75573e-14	3036920	primary	-
rs938003	15	36284652	A	G	0.237	-0.00672254	0.00123048	4.666e-08	-0.00799931	0.00123491	9.3169e-11	3037490	primary	-
rs2381964	15	37430936	T	C	0.1853	-0.00650385	0.00134768	1.395e-06	-0.00786766	0.00135159	5.84791e-09	3033130	primary	-
rs16966271	15	38423730	T	C	0.2831	0.00998087	0.00116207	8.781e-18	0.0100959	0.00116598	4.77214e-18	3034360	primary	-
rs56059718	15	38836777	A	C	0.1943	-0.0121649	0.00132318	3.805e-20	-0.0115808	0.00132727	2.65486e-18	3034210	primary	-
rs62004060	15	40250050	C	G	0.1607	-0.00736686	0.00142872	2.52e-07	-0.00793394	0.00143457	3.19254e-08	3020720	primary	-
rs16970633	15	40642877	T	G	0.1582	-0.0111471	0.00143404	7.663e-15	-0.0100441	0.0014517	4.55303e-12	3036650	primary	-
rs936580	15	40924578	A	G	0.1532	0.0111273	0.00145295	1.886e-14	0.00917158	0.00146997	4.39583e-10	3036630	primary	-
rs748404	15	43559231	T	C	0.7784	-0.00820686	0.00126004	7.353e-11	-0.00746887	0.00126274	3.32239e-09	3036640	primary	-
rs28561815	15	47292863	T	G	0.2955	0.00676083	0.0011555	4.891e-09	0.00652786	0.00116199	1.93385e-08	2991970	primary	-
rs2860049	15	47515395	T	G	0.384	-0.00962461	0.001076	3.72e-19	-0.00868215	0.00116184	7.85412e-14	3036640	secondary	N/A
rs489692	15	47639354	T	C	0.602	0.00442593	0.00106913	3.482e-05	-0.00838776	0.00139697	1.92205e-09	3036670	secondary	N/A
rs34488670	15	47684936	T	C	0.7882	0.0140229	0.00128082	6.793e-28	0.0155191	0.00165443	6.57739e-21	3036580	primary	rs2860049,rs489692
rs8036279	15	47986129	A	T	0.5316	0.00875381	0.00104874	6.989e-17	0.00833926	0.00108979	1.97601e-14	3036640	primary	-
rs72727293	15	49736189	A	G	0.0121	0.0255009	0.00487378	1.674e-07	0.0278802	0.00488866	1.17693e-08	2928920	primary	-
rs17522169	15	51400745	T	G	0.1073	0.0119303	0.00169137	1.743e-12	0.0129972	0.0016955	1.77801e-14	3034950	primary	-
rs2061425	15	51748146	T	C	0.7522	-0.00880938	0.00121214	3.649e-13	-0.00863419	0.00121543	1.21358e-12	3036640	primary	-
rs12148800	15	54320769	T	C	0.5174	0.00546502	0.00104728	1.802e-07	0.00637415	0.00104939	1.24659e-09	3036670	primary	-
rs1919171	15	55345316	C	G	0.3831	-0.00703668	0.00107678	6.378e-11	-0.00688588	0.00108329	2.06478e-10	3034970	primary	-
rs4561398	15	55932617	T	C	0.485	-0.00886857	0.00104751	2.527e-17	-0.00916634	0.00105299	3.17479e-18	3034350	primary	-
rs12442630	15	57148007	A	T	0.9686	0.0232255	0.00300138	1.006e-14	0.019889	0.00303713	5.80673e-11	3035400	primary	-
rs2431023	15	57553832	A	T	0.4166	0.0105272	0.00106152	3.515e-23	0.00896656	0.00107405	6.92113e-17	3036580	primary	-
rs75746156	15	58618756	C	G	0.9258	0.0109234	0.00200082	4.783e-08	0.0123091	0.00200569	8.40332e-10	3024120	primary	-
rs12916023	15	61456053	A	G	0.4908	-0.00848937	0.00104712	5.187e-16	-0.00802006	0.00104966	2.1615e-14	3034910	primary	-
rs193234479	15	65004884	C	G	0.9987	-0.0854648	0.0152664	2.165e-08	-0.0939061	0.0153053	8.48715e-10	2748430	primary	-
rs9635366	15	65804986	A	G	0.183	0.016096	0.0013575	1.978e-32	0.0168914	0.00136138	2.3775e-35	3018340	primary	-
rs35414043	15	66839394	A	G	0.0764	-0.0153931	0.00197007	5.576e-15	-0.0157491	0.00197615	1.59186e-15	3036630	primary	-
rs72749398	15	67965602	T	C	0.1491	0.00978814	0.00146923	2.695e-11	0.0103236	0.00147188	2.31867e-12	3036680	primary	-
rs62007773	15	69941370	T	C	0.5616	0.0076831	0.00105897	4.013e-13	0.00935193	0.00106292	1.38884e-18	3012090	primary	-
rs378342	15	70186171	T	C	0.2675	-0.00814929	0.00118223	5.444e-12	-0.00890113	0.00119015	7.49022e-14	3036680	primary	-
rs975210	15	70364352	A	G	0.171	-0.00962125	0.00139233	4.846e-12	-0.0109264	0.00139976	5.90593e-15	3026210	primary	-
rs149926387	15	70767116	A	G	0.9829	0.0211382	0.00413244	3.14e-07	0.0238903	0.00414399	8.1629e-09	2897470	primary	-
rs10468056	15	73377122	T	G	0.3464	0.0113666	0.00110662	9.5e-25	0.0104744	0.00111856	7.66153e-21	2999430	primary	-
rs112979086	15	73822918	T	G	0.0206	-0.0222152	0.0036864	1.679e-09	-0.0262323	0.00372979	2.01896e-12	3033220	primary	-
rs1382421	15	74019836	A	G	0.6558	-0.00650971	0.00110148	3.427e-09	-0.00763395	0.0011264	1.22459e-11	3036690	primary	-
rs12438304	15	74099773	T	C	0.131	0.0136344	0.00155104	1.485e-18	0.0146086	0.00158701	3.41283e-20	3036640	primary	-
rs12914489	15	74187937	A	G	0.1035	-0.01298	0.001718	4.188e-14	-0.0101592	0.0017442	5.72565e-09	3036660	primary	-
rs4886633	15	75178207	A	G	0.6931	0.00782589	0.00113468	5.314e-12	0.00742203	0.00113888	7.17587e-11	3036650	primary	-
rs12912465	15	77309459	T	C	0.2689	-0.00911207	0.00118885	1.793e-14	-0.00897358	0.00119246	5.26035e-14	2993030	primary	-
rs11636649	15	78031458	A	C	0.4383	0.0104432	0.00105545	4.393e-23	0.0117854	0.00105884	8.91009e-29	3032330	primary	-
rs12439144	15	78536924	A	G	0.3889	0.00696931	0.00107348	8.471e-11	0.00651601	0.00107642	1.41816e-09	3036670	primary	-
rs57087680	15	80835016	C	G	0.3431	-0.00836429	0.00110232	3.261e-14	-0.00899059	0.00110522	4.13032e-16	3036670	primary	-
rs12905247	15	82236187	T	G	0.5135	0.00619323	0.00104766	3.397e-09	0.00611776	0.00105252	6.15593e-09	3033000	primary	-
rs4778691	15	83508278	A	T	0.483	-0.00722358	0.00104759	5.368e-12	-0.00660888	0.00105289	3.45418e-10	3034690	primary	-
rs2435953	15	87023567	A	G	0.6747	-0.00687153	0.00111741	7.76e-10	-0.00812537	0.00112072	4.16405e-13	3034700	primary	-
rs2289352	15	90022837	T	C	0.176	0.00695248	0.00137503	4.284e-07	0.00773222	0.00137986	2.09923e-08	3033010	primary	-
rs8032553	15	90137325	A	G	0.4857	-0.00699081	0.00105388	3.276e-11	-0.00716857	0.00105831	1.25591e-11	2997560	primary	-
rs7173089	15	92438457	T	C	0.3891	-0.009024	0.00107403	4.393e-17	-0.00863117	0.00107754	1.1462e-15	3032960	primary	-
rs34555786	15	92611169	A	G	0.0975	-0.00961137	0.00176501	5.167e-08	-0.0105666	0.00177148	2.44861e-09	3033830	primary	-
rs8035166	15	92678378	T	G	0.5174	0.00549188	0.00104791	1.602e-07	0.00664022	0.00105314	2.87929e-10	3033020	primary	-
rs72761930	15	93432740	T	C	0.9315	0.00955355	0.00207252	4.029e-06	0.0121437	0.0020906	6.29484e-09	3034360	primary	-
rs11856160	15	93452846	A	G	0.8429	0.0125945	0.00143857	2.039e-18	0.0140949	0.00145222	2.8504e-22	3034700	primary	-
rs7172133	15	96025311	A	C	0.6869	0.00741954	0.00112881	4.923e-11	0.00755215	0.00113159	2.49078e-11	3034710	primary	-
rs2584240	15	96267139	A	T	0.8912	-0.0113465	0.00168162	1.506e-11	-0.0113642	0.00168593	1.57764e-11	3033020	primary	-
rs10520808	15	96647766	A	C	0.5437	0.00663757	0.001051	2.694e-10	0.00656017	0.00105323	4.70574e-10	3034730	primary	-
rs72751302	15	96910355	A	G	0.2027	0.0110307	0.00131116	3.992e-17	0.0115066	0.00131566	2.2134e-18	2993260	primary	-
rs28473320	15	97462529	T	C	0.6969	-0.0071486	0.00113947	3.52e-10	-0.00714689	0.0011432	4.06181e-10	3032310	primary	-
rs28522113	15	97623024	T	C	0.5533	0.00589878	0.00105427	2.204e-08	0.00657265	0.00105755	5.13403e-10	3027310	primary	-
rs61747226	15	98512431	T	C	0.0434	-0.0188969	0.00259682	3.412e-13	-0.0204769	0.00260165	3.52507e-15	2970500	primary	-
rs7402939	15	99183876	T	C	0.3789	0.0067727	0.00108236	3.916e-10	0.00666377	0.00108469	8.07399e-10	3016520	primary	-
rs2858011	16	247938	T	C	0.6316	-0.00481309	0.00108559	9.262e-06	-0.00655904	0.00109401	2.02957e-09	3032810	primary	-
rs7200589	16	349331	A	G	0.2617	0.00669761	0.00119143	1.891e-08	0.00808576	0.00120008	1.60951e-11	3032240	primary	-
rs78410329	16	730830	T	C	0.2242	0.01783	0.00125925	1.632e-45	0.0199411	0.00126682	7.91007e-56	3015110	primary	-
rs3751667	16	1004554	T	C	0.2291	-0.00889024	0.00124898	1.095e-12	-0.00839427	0.00125421	2.1883e-11	3018560	primary	-
rs35984727	16	1251114	C	G	0.7202	0.00969164	0.00117132	1.294e-16	0.00721792	0.00120847	2.33241e-09	3008010	primary	-
rs3751664	16	1254369	T	C	0.1066	0.0137394	0.0017311	2.07e-15	0.0112289	0.00179086	3.60844e-10	2913960	primary	-
rs1811835	16	1379555	T	C	0.1157	0.0120041	0.00164051	2.535e-13	0.00950241	0.00166348	1.11426e-08	3020250	primary	-
rs58422887	16	1915886	A	T	0.1316	0.0101515	0.00155196	6.099e-11	0.0094512	0.00156095	1.40628e-09	3021330	primary	-
rs138036227	16	2148271	A	G	0.1038	0.0086816	0.00173295	5.457e-07	0.0105376	0.00174134	1.43593e-09	2976890	primary	-
rs3751837	16	3583173	T	C	0.2217	0.0104097	0.00126296	1.687e-16	0.00749791	0.00131318	1.13141e-08	3021620	primary	-
rs12596890	16	3588068	A	G	0.7984	0.0110492	0.00130424	2.419e-17	0.0101777	0.00135719	6.4263e-14	3037420	primary	-
rs77997837	16	4944256	T	C	0.2276	0.00875199	0.00124832	2.363e-12	0.0101365	0.00125339	6.09953e-16	3035760	primary	-
rs6500680	16	5370784	A	G	0.1145	-0.0115963	0.00164329	1.709e-12	-0.0110088	0.00167967	5.59626e-11	3037470	primary	-
rs527302	16	5420064	T	C	0.4201	-0.00600817	0.00106263	1.567e-08	-0.0064126	0.00108744	3.70186e-09	3023200	primary	-
rs2078357	16	5672875	C	G	0.8852	-0.0091519	0.00164595	2.696e-08	-0.0109594	0.00165356	3.40849e-11	3020790	primary	-
rs9930253	16	5815334	A	T	0.2786	-0.00985641	0.0011675	3.119e-17	-0.0103149	0.00117355	1.50227e-18	3035710	primary	-
rs2343522	16	6163660	T	G	0.1507	-0.00810733	0.00147163	3.6e-08	-0.0087167	0.00147616	3.5264e-09	3000300	primary	-
rs8044082	16	6603021	T	C	0.3995	0.0071805	0.00106874	1.833e-11	0.00610685	0.00108065	1.59443e-08	3035010	primary	-
rs10400992	16	6769566	C	G	0.6904	0.00607097	0.0011349	8.841e-08	0.0069858	0.0011458	1.08154e-09	3020790	primary	-
rs1492376	16	6934454	C	G	0.7188	-0.00526029	0.00116386	6.198e-06	-0.00666896	0.00117142	1.24792e-08	3037480	primary	-
rs12709190	16	7261347	T	G	0.679	0.00595634	0.00112111	1.078e-07	0.0065571	0.00112652	5.86062e-09	3035750	primary	-
rs12445627	16	7614876	A	G	0.4672	-0.0065879	0.00104906	3.39e-10	-0.00633225	0.00105635	2.04131e-09	3035760	primary	-
rs11077206	16	7667332	C	G	0.6124	0.00755476	0.001074	2e-12	0.0083066	0.00108393	1.81037e-14	3037430	primary	-
rs881562	16	7760884	T	G	0.5086	0.00605383	0.00104983	8.093e-09	0.00692625	0.00105998	6.39031e-11	3019170	primary	-
rs11647811	16	7945869	T	C	0.1453	0.00958971	0.00148562	1.085e-10	0.00874664	0.00150094	5.6287e-09	3034170	primary	-
rs2304467	16	8988777	C	G	0.6096	-0.00552944	0.00107512	2.698e-07	-0.0066972	0.00108001	5.60897e-10	3023210	primary	-
rs2965884	16	9323008	A	C	0.5735	-0.00820913	0.0010583	8.69e-15	-0.00832673	0.00106327	4.82966e-15	3035730	primary	-
rs62033633	16	9577506	A	G	0.8812	0.0112116	0.00161721	4.134e-12	0.011269	0.00162395	3.94205e-12	3037460	primary	-
rs35502861	16	10221878	T	C	0.9003	0.0130167	0.00174651	9.114e-14	0.0122482	0.00185496	4.03036e-11	3037450	primary	rs1097730
rs1097730	16	10241739	A	G	0.5053	-0.00816274	0.00104657	6.224e-15	-0.00684674	0.0011116	7.30451e-10	3037420	secondary	N/A
rs13332638	16	11905849	A	G	0.0862	-0.0130358	0.00186968	3.118e-12	-0.0151328	0.00188077	8.55162e-16	3020240	primary	-
rs9922788	16	12243932	A	G	0.4337	0.0102792	0.00105583	2.121e-22	0.0118342	0.00106926	1.79915e-28	3037410	primary	-
rs6498296	16	12510149	C	G	0.4113	-0.00876463	0.00106337	1.694e-16	-0.0101762	0.00107038	1.96062e-21	3037460	primary	-
rs2856784	16	12645576	A	G	0.8359	-0.00798047	0.0014132	1.634e-08	-0.0108208	0.00142995	3.81247e-14	3035750	primary	-
rs1501312	16	13137096	T	G	0.6904	0.00671244	0.00113178	3.019e-09	0.00788862	0.0011371	3.99151e-12	3037460	primary	-
rs1438706	16	13273066	T	C	0.5609	0.00659418	0.00105436	3.991e-10	0.00726663	0.00106041	7.24859e-12	3037450	primary	-
rs8048012	16	13918873	A	G	0.1729	0.00821599	0.0013871	3.154e-09	0.0111313	0.00139386	1.39384e-15	3022510	primary	-
rs17260584	16	14653194	T	C	0.2313	0.0101358	0.00124141	3.226e-16	0.0091901	0.0012648	3.70188e-13	3035070	primary	-
rs7405130	16	15147725	T	C	0.149	-0.0139844	0.00147832	3.092e-21	-0.0110194	0.00150768	2.69489e-13	3001070	primary	-
rs113571972	16	17993818	T	G	0.6782	-0.00693474	0.00112006	5.965e-10	-0.00765034	0.00112404	1.00284e-11	3037450	primary	-
rs6497339	16	19277493	A	T	0.4457	0.0100476	0.00105653	1.903e-21	0.0116866	0.00106067	3.12558e-28	3015620	primary	-
rs79761300	16	20070404	T	C	0.0572	-0.0112573	0.00225336	5.868e-07	-0.0133671	0.00226276	3.47435e-09	3037110	primary	-
rs11074461	16	20597553	A	G	0.2084	-0.00565639	0.00129183	1.196e-05	-0.00781215	0.00129842	1.78067e-09	3020820	primary	-
rs146762133	16	22241789	T	C	0.0722	0.00746171	0.0020217	0.0002238	0.0111905	0.00203173	3.63196e-08	3037490	primary	-
rs1989806	16	22866683	T	C	0.8301	0.00998715	0.00139594	8.403e-13	0.0116205	0.00140396	1.26364e-16	3026050	primary	-
rs208626	16	22927887	A	G	0.5504	0.00596402	0.00105294	1.477e-08	0.00669867	0.00105784	2.41331e-10	3031270	primary	-
rs1858867	16	23885171	A	T	0.7331	-0.00651189	0.00118303	3.712e-08	-0.00832069	0.00118879	2.57254e-12	3036920	primary	-
rs11860742	16	24369082	A	G	0.0476	-0.0112906	0.00248955	5.759e-06	-0.0165923	0.00250167	3.30031e-11	2959850	primary	-
rs138603410	16	24498899	A	T	0.0113	-0.0252038	0.00499233	4.455e-07	-0.0319831	0.00501199	1.75582e-10	2986670	primary	-
rs2303083	16	24835168	A	G	0.1889	0.0133282	0.00133695	2.084e-23	0.01326	0.00134279	5.34464e-23	3036620	primary	-
rs10521132	16	25720836	A	G	0.25	-0.00836125	0.00120972	4.79e-12	-0.00887901	0.00121657	2.91263e-13	3030840	primary	-
rs12922671	16	25788819	T	G	0.1523	0.00910742	0.00146055	4.49e-10	0.00930403	0.00147009	2.46915e-10	3019680	primary	-
rs7192193	16	26171345	A	G	0.4309	0.00742401	0.00105751	2.214e-12	0.00674747	0.0010627	2.16205e-10	3032490	primary	-
rs11643516	16	26456439	T	C	0.4128	-0.00811815	0.00106293	2.217e-14	-0.00847766	0.00106761	2.00915e-15	3036670	primary	-
rs188192	16	28131510	A	C	0.2938	0.00837883	0.00114922	3.08e-13	0.00827819	0.00115844	8.93422e-13	3034920	primary	-
rs4788080	16	28558081	T	C	0.3595	-0.0133895	0.00109059	1.203e-34	-0.0143433	0.00109885	6.10498e-39	3036540	primary	-
rs4889606	16	31011183	A	G	0.611	-0.00927668	0.00107416	5.83e-18	-0.00986212	0.00107947	6.47836e-20	3032510	primary	-
rs1420710	16	48826581	T	C	0.7992	-0.00960652	0.00130635	1.932e-13	-0.0115949	0.00131287	1.03054e-18	3036650	primary	-
rs12923113	16	49614518	A	G	0.7368	0.00738993	0.00118837	5.028e-10	0.00877924	0.00119385	1.92798e-13	3036660	primary	-
rs4785187	16	49766772	A	G	0.2233	-0.0116212	0.00125747	2.418e-20	-0.0121812	0.00126297	5.16861e-22	3032440	primary	-
rs9937426	16	50926119	T	C	0.2528	0.00574372	0.0012041	1.842e-06	0.00701143	0.00121106	7.05919e-09	3036680	primary	-
rs8058137	16	51190580	A	G	0.7827	0.0146556	0.00127033	8.608e-31	0.0152588	0.00127979	8.98939e-33	3029940	primary	-
rs7195329	16	51590733	A	G	0.2635	0.00856532	0.00118793	5.585e-13	0.00876647	0.00119348	2.05269e-13	3036680	primary	-
rs16950935	16	52243489	T	C	0.2376	0.00724683	0.00122992	3.806e-09	0.00881831	0.00123593	9.68022e-13	3034960	primary	-
rs12708881	16	52910760	A	G	0.5127	0.00762844	0.00104708	3.2e-13	0.00959903	0.00105448	8.77798e-20	3036090	primary	-
rs12922563	16	53001788	T	C	0.238	-0.00763943	0.00123141	5.503e-10	-0.00785882	0.00124175	2.47031e-10	3024120	primary	-
rs12149668	16	53156995	A	G	0.3588	0.00450697	0.00109672	3.961e-05	0.00714249	0.00110382	9.75364e-11	3005390	primary	-
rs72801843	16	53508802	A	T	0.3036	0.0151949	0.0011408	1.781e-40	0.0157495	0.00114807	7.89226e-43	3022290	primary	-
rs79994966	16	53823727	T	C	0.6087	-0.00791524	0.00107229	1.561e-13	-0.00846818	0.00107642	3.63226e-15	3036660	primary	-
rs2542673	16	54206715	A	C	0.3222	0.00773671	0.00112276	5.545e-12	0.0073944	0.00112802	5.55684e-11	3020880	primary	-
rs1912413	16	54235440	A	G	0.1758	-0.00866767	0.00137481	2.892e-10	-0.00845782	0.00138192	9.33696e-10	3036680	primary	-
rs9928968	16	54453199	T	C	0.2231	-0.00660135	0.001257	1.508e-07	-0.00811562	0.00126382	1.34951e-10	3036700	primary	-
rs1151282	16	54627052	A	C	0.282	0.0070194	0.00116301	1.587e-09	0.00847471	0.00116763	3.92726e-13	3036660	primary	-
rs1833249	16	55854971	T	G	0.1878	-0.00757144	0.00137031	3.288e-08	-0.00819645	0.00137537	2.53051e-09	2903620	primary	-
rs117501040	16	56238809	T	C	0.0226	0.0174767	0.00364069	1.584e-06	0.0214879	0.00365434	4.10006e-09	2840460	primary	-
rs10083732	16	58855889	C	G	0.2122	0.00871559	0.00127994	9.798e-12	0.0110095	0.00128671	1.16538e-17	3036640	primary	-
rs9674209	16	60128063	T	C	0.5845	-0.00695612	0.00106231	5.831e-11	-0.00731805	0.00106808	7.30387e-12	3034430	primary	-
rs12709063	16	60686987	A	G	0.4925	-0.007071	0.00104676	1.427e-11	-0.00720555	0.0010532	7.83112e-12	3036670	primary	-
rs12924693	16	61031689	A	G	0.8931	-0.0131482	0.00169368	8.28e-15	-0.0144815	0.00170343	1.87338e-17	3036630	primary	-
rs17248751	16	61579618	A	G	0.7846	-0.0137524	0.00127334	3.424e-27	-0.0139335	0.00128746	2.69404e-27	3034880	primary	-
rs58816741	16	61775810	C	G	0.5596	0.0077182	0.00105446	2.487e-13	0.00626417	0.00107082	4.91869e-09	3034930	primary	-
rs74710412	16	62086038	A	G	0.1592	0.0138389	0.00144295	8.744e-22	0.0138575	0.00145739	1.93619e-21	2983940	primary	-
rs16965057	16	62713963	T	C	0.7585	-0.00833652	0.00122274	9.221e-12	-0.00861348	0.0012307	2.58114e-12	3036640	primary	-
rs1364163	16	63527818	T	C	0.3416	-0.00722707	0.00110618	6.433e-11	-0.00764381	0.00111314	6.56123e-12	3021870	primary	-
rs7188339	16	64949993	T	C	0.309	0.00564383	0.00113253	6.247e-07	0.00673066	0.0011456	4.22304e-09	3036700	primary	-
rs4785819	16	65307151	T	C	0.8991	-0.0143991	0.00174108	1.334e-16	-0.0155464	0.0017625	1.13801e-18	3024090	primary	-
rs1327486	16	65692481	A	G	0.3142	-0.00576235	0.00112737	3.198e-07	-0.00786019	0.0011412	5.67213e-12	3036690	primary	-
rs10153150	16	65803954	T	G	0.1136	0.0104831	0.00164917	2.061e-10	0.0133518	0.00166742	1.17102e-15	3036660	primary	-
rs560542853	16	66580607	A	G	0.9967	0.0532261	0.00965338	3.507e-08	0.0606402	0.00976882	5.38269e-10	2713310	primary	-
rs6499096	16	66759454	A	C	0.4143	0.00756588	0.00106246	1.073e-12	0.00816666	0.00107598	3.19912e-14	3036120	primary	-
rs2008173	16	67856240	A	G	0.83	0.0123944	0.00139606	6.823e-19	0.013386	0.00140946	2.15553e-21	3024090	primary	-
rs74615093	16	69122043	A	G	0.0743	0.0113948	0.00199562	1.129e-08	0.013261	0.00204525	8.94242e-11	3036140	primary	-
rs62052820	16	69575238	A	G	0.217	-0.00407838	0.00126958	0.001318	-0.00852554	0.00129951	5.35936e-11	3036670	primary	-
rs117946875	16	70294093	C	G	0.9774	0.0230084	0.00360643	1.769e-10	0.0247831	0.00362762	8.38604e-12	2894670	primary	-
rs172649	16	71596005	T	G	0.6511	-0.0060148	0.00109829	4.345e-08	-0.00762721	0.00117572	8.74214e-11	3034970	primary	-
rs12373065	16	71870032	A	T	0.1296	0.00989115	0.00155814	2.182e-10	0.0145877	0.00160274	8.88903e-20	3036680	primary	-
rs184660949	16	72032541	A	G	0.006	-0.0111034	0.00694133	0.1097	-0.0397746	0.00706486	1.80293e-08	2894130	primary	-
rs17604349	16	72210865	A	G	0.1886	0.0118281	0.00133777	9.403e-19	0.0173596	0.00137083	9.41591e-37	3036620	primary	-
rs76513770	16	72505534	T	C	0.8848	-0.013832	0.00163916	3.212e-17	-0.0150975	0.00174735	5.61034e-18	3036620	primary	-
rs9922098	16	73440877	A	G	0.5234	0.00800585	0.00105068	2.536e-14	0.00919392	0.00105588	3.10969e-18	3019980	primary	-
rs729432	16	73791860	A	G	0.5776	-0.00636664	0.00105948	1.86e-09	-0.00690094	0.00106438	8.96026e-11	3036680	primary	-
rs201405207	16	75652021	A	G	0.9479	-0.017708	0.00272236	7.785e-11	-0.0204116	0.00273115	7.8011e-14	2272170	primary	-
rs8060784	16	76261952	T	C	0.2713	0.00753632	0.00117698	1.525e-10	0.00836401	0.00118252	1.51592e-12	3036680	primary	-
rs9935637	16	76469730	C	G	0.4488	0.00815836	0.00105218	8.936e-15	0.00758596	0.0010571	7.1662e-13	3036620	primary	-
rs7500549	16	78243384	T	C	0.4729	-0.00766031	0.00105078	3.088e-13	-0.00740109	0.00105451	2.24296e-12	3021670	primary	-
rs16948711	16	78913115	A	C	0.5404	0.00525898	0.00105008	5.488e-07	0.00631587	0.00105502	2.144e-09	3036670	primary	-
rs9934131	16	80491318	A	G	0.1848	0.00652775	0.0013483	1.287e-06	0.00770186	0.00135358	1.27046e-08	3036680	primary	-
rs28597883	16	82647566	C	G	0.4551	0.00788683	0.00105089	6.15e-14	0.00941275	0.00105681	5.25655e-19	3036650	primary	-
rs55642658	16	82836162	T	C	0.9004	0.0124993	0.00174801	8.664e-13	0.0128569	0.00175941	2.72213e-13	3034950	primary	-
rs8044562	16	82876486	A	G	0.2846	-0.0119271	0.00115978	8.335e-25	-0.0128807	0.00116824	2.87038e-28	3036620	primary	-
rs7187255	16	83274691	T	G	0.1836	-0.00536829	0.0013517	7.142e-05	-0.00822306	0.00136793	1.84033e-09	3036700	primary	-
rs4782779	16	83402943	A	G	0.3635	-0.00799557	0.00108797	2.002e-13	-0.00934302	0.00109968	1.96064e-17	3036660	primary	-
rs34485537	16	83608924	T	C	0.3949	0.00908046	0.00107086	2.264e-17	0.0101141	0.00107612	5.52218e-21	3034950	primary	-
rs12921209	16	84100602	T	G	0.7635	0.00782933	0.00123154	2.048e-10	0.00908879	0.001237	2.01992e-13	3036670	primary	-
rs889600	16	87390630	A	C	0.4918	0.00668356	0.00104799	1.803e-10	0.00706111	0.00105219	1.93435e-11	3029690	primary	-
rs75687828	16	89618876	A	G	0.0852	0.0191221	0.00188747	4.036e-24	0.0172994	0.00191899	1.97125e-19	2995020	primary	-
rs8047204	16	89766063	A	G	0.6296	0.00809129	0.00108554	9.052e-14	0.00713335	0.00110519	1.08653e-10	3026260	primary	-
rs2586238	17	902322	A	G	0.4603	-0.00509499	0.00105456	1.354e-06	-0.00591812	0.00105709	2.16198e-08	3010240	primary	-
rs6502670	17	1328381	T	G	0.6201	-0.00745654	0.00108909	7.555e-12	-0.00765354	0.00109144	2.34336e-12	2976290	primary	-
rs4790841	17	1835482	T	C	0.154	0.00999353	0.00145289	6.067e-12	0.0105941	0.00145636	3.47915e-13	3023970	primary	-
rs2447091	17	2296014	T	C	0.6112	0.00912078	0.00107641	2.388e-17	0.00939621	0.00107888	3.05908e-18	3020410	primary	-
rs2054039	17	4014538	A	C	0.3887	0.00672004	0.00107997	4.889e-10	0.00745104	0.00108239	5.82351e-12	3000840	primary	-
rs9914251	17	5394882	A	G	0.7579	0.00769663	0.00122154	2.967e-10	0.0101157	0.00122545	1.5234e-16	3037480	primary	-
rs12453239	17	6359353	A	T	0.4992	-0.00605465	0.00104954	7.993e-09	-0.00715888	0.00106056	1.47745e-11	3019950	primary	-
rs1807430	17	6467252	C	G	0.0801	-0.00848021	0.00193367	1.158e-05	-0.0114396	0.00195207	4.62138e-09	3018560	primary	-
rs7502384	17	7203141	C	G	0.6656	-0.00633338	0.00111403	1.306e-08	-0.00704568	0.00111834	2.97446e-10	3010670	primary	-
rs55749333	17	7371932	T	C	0.6416	-0.00664595	0.00109118	1.123e-09	-0.00725225	0.00109507	3.52823e-11	3037460	primary	-
rs3948593	17	7615364	T	C	0.1628	-0.00966506	0.00141889	9.649e-12	-0.0102697	0.00142498	5.7226e-13	3030770	primary	-
rs8067165	17	8031936	C	G	0.3993	-0.0062936	0.00107252	4.41e-09	-0.00719193	0.00107514	2.2424e-11	3014170	primary	-
rs1016135	17	9927583	A	G	0.702	0.00468819	0.00114448	4.204e-05	0.00638871	0.00115514	3.1898e-08	3035070	primary	-
rs11078827	17	9985841	T	C	0.494	-0.00726682	0.00104668	3.848e-12	-0.0076274	0.00105547	4.95435e-13	3036890	primary	-
rs79602383	17	11925336	T	C	0.7842	-0.00768803	0.00127232	1.519e-09	-0.00697619	0.00127491	4.45207e-08	3035740	primary	-
rs72838750	17	16242993	T	G	0.4944	-0.0087716	0.00105352	8.348e-17	-0.0098419	0.00105642	1.20535e-20	2997510	primary	-
rs7224739	17	17632478	A	G	0.4281	0.00738083	0.00105814	3.053e-12	0.00813528	0.00106359	2.02774e-14	3033770	primary	-
rs2428373	17	18911386	T	C	0.1466	-0.00832291	0.00150167	2.984e-08	-0.00931149	0.00151217	7.3803e-10	2947820	primary	-
rs79400257	17	19266621	T	C	0.0265	-0.0193016	0.00328794	4.352e-09	-0.0192749	0.0033067	5.57472e-09	2981990	primary	-
rs1638526	17	19848450	T	C	0.7414	0.00888041	0.00119501	1.076e-13	0.00894864	0.00119956	8.65602e-14	3037450	primary	-
rs8614	17	27588806	A	C	0.1872	-0.0127362	0.00134439	2.697e-21	-0.0147027	0.00134856	1.12152e-27	3024040	primary	-
rs3103307	17	28660487	A	T	0.5841	-0.00842671	0.00106809	3.033e-15	-0.0086335	0.00107086	7.49247e-16	3000820	primary	-
rs9891803	17	31609815	T	C	0.4965	-0.0094776	0.00104848	1.57e-19	-0.00933075	0.0010512	6.91159e-19	3026150	primary	-
rs2277623	17	32484467	T	G	0.3792	0.00618236	0.00108157	1.092e-08	0.00712946	0.00108405	4.80962e-11	3020000	primary	-
rs4795938	17	32908064	T	C	0.1483	0.00830845	0.0014729	1.695e-08	0.00915013	0.00147719	5.85469e-10	3035020	primary	-
rs8072494	17	33256917	A	G	0.7895	-0.0115965	0.00128354	1.647e-19	-0.0129481	0.00128765	8.67403e-24	3037430	primary	-
rs225285	17	33931084	C	G	0.729	-0.0087602	0.00117724	9.972e-14	-0.0091975	0.00118052	6.64367e-15	3037430	primary	-
rs12937411	17	34950239	T	C	0.4094	0.0106351	0.00106441	1.655e-23	0.0116233	0.00106665	1.19012e-27	3035760	primary	-
rs853199	17	35850225	T	C	0.355	0.00859493	0.0010935	3.837e-15	0.00845196	0.00109619	1.25534e-14	3037430	primary	-
rs72821558	17	37210273	T	G	0.8694	0.00711414	0.00155456	4.733e-06	0.00869455	0.00155839	2.4162e-08	3030820	primary	-
rs12453682	17	37770005	T	C	0.6867	0.011121	0.00112837	6.47e-23	0.0115138	0.00113098	2.42608e-24	3035960	primary	-
rs4793090	17	40686342	A	G	0.6671	0.00712775	0.00111035	1.366e-10	0.0063876	0.00111367	9.71473e-09	3037460	primary	-
rs4793084	17	42317371	T	G	0.6939	-0.00973284	0.00113668	1.101e-17	-0.00962447	0.00114631	4.61669e-17	3030360	primary	-
rs8078137	17	42523489	A	T	0.4442	-0.00669391	0.00105979	2.684e-10	-0.00648854	0.0010899	2.62759e-09	2999150	primary	-
rs4793166	17	43035377	A	G	0.1713	-0.0095939	0.00138899	4.95e-12	-0.0117213	0.00144239	4.42584e-16	3036560	primary	-
rs730953	17	43102286	A	C	0.3815	-0.00365416	0.0010772	0.0006926	-0.00900579	0.00111436	6.39462e-16	3037470	primary	-
rs60814418	17	43850645	T	C	0.2242	-0.0226273	0.0012609	5.231e-72	-0.0251197	0.00135862	2.52812e-76	3007100	primary	-
rs370558872	17	44086726	T	C	0.7764	0.0233355	0.001452	4.033e-58	0.0203594	0.00150253	7.9106e-42	2271960	primary	-
rs180677903	17	44176496	T	G	0.9988	0.00806208	0.0174749	0.6447	-0.13567	0.0185107	2.31399e-13	2272230	primary	-
rs4267364	17	45781264	A	G	0.3855	-0.00553161	0.00107538	2.693e-07	-0.00657591	0.00108242	1.23847e-09	3035760	primary	-
rs8067005	17	46119775	T	C	0.2116	-0.00735068	0.00128109	9.578e-09	-0.00993027	0.00129059	1.42176e-14	3037490	primary	-
rs9899056	17	48186942	A	G	0.3994	0.00698498	0.00107014	6.71e-11	0.00789277	0.00107218	1.81965e-13	3027330	primary	-
rs3744661	17	49255974	C	G	0.3191	0.00589231	0.00112581	1.664e-07	0.00632929	0.00112868	2.05019e-08	3019930	primary	-
rs12453010	17	50316131	T	C	0.3943	-0.010742	0.00107071	1.095e-23	-0.0101611	0.00108309	6.50186e-21	3037380	primary	-
rs2631535	17	50396092	A	G	0.3289	0.0122965	0.00111375	2.438e-28	0.0118709	0.00114792	4.58804e-25	3037370	primary	-
rs1887608	17	50438095	A	C	0.6996	0.00344546	0.00114172	0.002546	0.00697266	0.00116962	2.49982e-09	3035780	primary	-
rs4597364	17	51875791	T	C	0.6643	-0.00685475	0.00111271	7.25e-10	-0.00664305	0.00111582	2.62467e-09	3012010	primary	-
rs6504875	17	52098609	T	G	0.5581	0.00898379	0.00105407	1.558e-17	0.00821241	0.00105879	8.7355e-15	3034980	primary	-
rs72833096	17	55655932	C	G	0.1481	-0.0106689	0.00147493	4.702e-13	-0.0105415	0.00147883	1.01613e-12	3030030	primary	-
rs12602072	17	56144013	A	G	0.8141	0.0093663	0.00134832	3.745e-12	0.00871416	0.00135572	1.29529e-10	3022670	primary	-
rs35258348	17	56421097	T	G	0.7111	-0.00727591	0.00115477	2.969e-10	-0.00682701	0.00116095	4.08926e-09	3035750	primary	-
rs60053512	17	60095315	A	G	0.1559	0.0123262	0.00144242	1.277e-17	0.0123001	0.00144614	1.80856e-17	3037440	primary	-
rs11079486	17	60838653	A	G	0.4241	-0.00563893	0.0010592	1.018e-07	-0.00587433	0.00106205	3.18181e-08	3035050	primary	-
rs117558214	17	61404421	A	G	0.1947	0.00824721	0.00132145	4.339e-10	0.00925542	0.0013248	2.82257e-12	3037460	primary	-
rs6504417	17	64379240	T	C	0.3446	-0.00632949	0.00110104	9.011e-09	-0.00627617	0.0011035	1.28912e-08	3037450	primary	-
rs1961378	17	65480090	A	C	0.4543	-0.00714461	0.00105162	1.093e-11	-0.00693602	0.00105436	4.75586e-11	3033330	primary	-
rs707247	17	67426612	A	T	0.4767	0.00632639	0.00104846	1.597e-09	0.00651532	0.00105117	5.71173e-10	3032750	primary	-
rs4647881	17	74538466	A	C	0.7853	-0.00735353	0.00128315	9.984e-09	-0.00828072	0.00128756	1.26497e-10	2995810	primary	-
rs8073654	17	74746425	T	C	0.567	0.00700877	0.00105894	3.631e-11	0.00718531	0.00106235	1.3462e-11	3020790	primary	-
rs62641985	17	75854593	T	C	0.7408	0.00653066	0.00120305	5.693e-08	0.00685013	0.0012053	1.32105e-08	2992500	primary	-
rs870681	17	77773876	A	C	0.745	-0.00778718	0.00120089	8.887e-11	-0.00886502	0.00120437	1.82928e-13	3035510	primary	-
rs1131610	17	78442655	T	C	0.0533	0.0112077	0.00234802	1.812e-06	0.0136658	0.00235283	6.31265e-09	2989470	primary	-
rs1128687	17	78973474	T	C	0.5708	-0.00812925	0.00106019	1.752e-14	-0.00771051	0.0010624	3.93883e-13	3020100	primary	-
rs11657342	17	79355294	A	G	0.3671	0.0145941	0.00234394	4.787e-10	0.0132447	0.00234584	1.64188e-08	651483	primary	-
rs62079997	17	80076888	T	C	0.5644	-0.00677346	0.00105746	1.497e-10	-0.00756048	0.00106078	1.02377e-12	3025050	primary	-
rs56075787	17	80481434	T	C	0.2271	-0.00755981	0.00125078	1.503e-09	-0.00946665	0.00125383	4.3454e-14	3028540	primary	-
rs476476	18	2738162	T	C	0.5576	-0.00639453	0.00105352	1.283e-09	-0.00674913	0.00105736	1.73627e-10	3037470	primary	-
rs3862174	18	3817521	A	G	0.7494	0.00609541	0.0012083	4.543e-07	0.00670431	0.0012117	3.14807e-08	3033150	primary	-
rs9963991	18	4733644	T	C	0.6684	-0.00607945	0.0011123	4.621e-08	-0.00631778	0.00111595	1.50203e-08	3032790	primary	-
rs34864428	18	4804596	A	T	0.7896	0.00694094	0.00128413	6.465e-08	0.00870833	0.00128896	1.41771e-11	3035750	primary	-
rs28785855	18	5272516	T	G	0.5126	0.00541322	0.00104684	2.332e-07	0.00655551	0.00105043	4.35426e-10	3037470	primary	-
rs34948998	18	5879800	A	T	0.4804	0.00777038	0.0010476	1.198e-13	0.00859144	0.00105133	3.03422e-16	3035780	primary	-
rs28656885	18	5891637	A	C	0.3875	-0.00563874	0.00108057	1.805e-07	-0.00614755	0.00108451	1.44033e-08	3000910	primary	-
rs11081404	18	8693001	T	G	0.4256	0.00591514	0.00106205	2.558e-08	0.0078825	0.00106597	1.4174e-13	3016000	primary	-
rs4798708	18	8885393	T	G	0.5324	0.0056457	0.00104871	7.3e-08	0.00622331	0.00105303	3.42335e-09	3037480	primary	-
rs4798783	18	9174885	A	G	0.7072	-0.0115204	0.00114989	1.26e-23	-0.0126061	0.0011558	1.06898e-27	3037390	primary	-
rs7240432	18	9590896	T	G	0.3583	0.0103879	0.00109125	1.738e-21	0.0103975	0.00110493	4.95745e-21	3037390	primary	-
rs62080301	18	9633139	A	G	0.6418	0.00614673	0.00109388	1.921e-08	0.00770331	0.00111108	4.1154e-12	3023240	primary	-
rs692833	18	13135433	T	G	0.3821	0.00642021	0.00107687	2.496e-09	0.00661245	0.00107961	9.0754e-10	3037490	primary	-
rs7237509	18	13944255	T	C	0.5509	0.00526847	0.00105197	5.495e-07	0.00656273	0.00105617	5.17418e-10	3037490	primary	-
rs303752	18	21074255	A	G	0.4049	-0.00604121	0.00106642	1.472e-08	-0.00597321	0.00107	2.37171e-08	3034890	primary	-
rs4800573	18	22059670	A	G	0.16	-0.00826748	0.00143025	7.458e-09	-0.0117699	0.00143957	2.93536e-16	3024910	primary	-
rs72887889	18	22402325	A	T	0.8083	-0.0093675	0.00132965	1.856e-12	-0.00771411	0.00134067	8.7188e-09	3035740	primary	-
rs9956721	18	22621869	A	T	0.585	-0.0132024	0.00106226	1.82e-35	-0.0116773	0.0011323	6.15767e-25	3035660	primary	rs4800203
rs4800203	18	22646549	A	C	0.132	-0.0161046	0.00154584	2.046e-25	-0.0108475	0.00164117	3.85299e-11	3037410	secondary	N/A
rs1941912	18	23330422	T	C	0.4363	0.00496285	0.0010555	2.575e-06	0.00642354	0.00105925	1.32598e-09	3035210	primary	-
rs34116308	18	25486533	A	G	0.0282	-0.0113096	0.00318677	0.0003866	-0.017736	0.00324326	4.53717e-08	2988220	primary	-
rs1220027	18	25656665	T	C	0.2931	0.00973425	0.00114954	2.498e-17	0.0150172	0.00123397	4.50115e-34	3037450	primary	rs7243759
rs7243759	18	25750331	A	G	0.2297	-0.00262063	0.00124395	0.03514	-0.00844679	0.00133907	2.82714e-10	3037480	secondary	N/A
rs356830	18	26323802	A	G	0.2523	-0.00721237	0.00120473	2.14e-09	-0.00873989	0.00122116	8.2421e-13	3037470	primary	-
rs145278958	18	26535230	T	C	0.0314	-0.0144357	0.00307831	2.743e-06	-0.0174274	0.00312362	2.41568e-08	2885620	primary	-
rs9952808	18	26648973	C	G	0.6292	-0.00589238	0.0010833	5.341e-08	-0.00665791	0.00110653	1.77754e-09	3037460	primary	-
rs4337371	18	27615045	A	G	0.1834	0.0084322	0.0013521	4.484e-10	0.00904203	0.00135905	2.86791e-11	3037450	primary	-
rs6508686	18	28003696	A	G	0.5902	0.00520972	0.00106396	9.74e-07	0.00712646	0.00107556	3.45272e-11	3037500	primary	-
rs2591114	18	28372663	A	G	0.5455	-0.00805434	0.00105116	1.822e-14	-0.00941829	0.0010633	8.17806e-19	3035750	primary	-
rs273027	18	30685045	A	G	0.9254	0.0135315	0.00199149	1.086e-11	0.0139338	0.00200193	3.39803e-12	3037460	primary	-
rs12957987	18	31212209	A	G	0.4783	0.00865081	0.00104749	1.476e-16	0.00995424	0.00105582	4.17973e-21	3037460	primary	-
rs1493921	18	31451052	T	C	0.3836	0.00918803	0.00107607	1.361e-17	0.00753229	0.00108592	4.02526e-12	3037450	primary	-
rs12604573	18	31786639	A	G	0.5594	-0.00934828	0.00105397	7.34e-19	-0.0102317	0.00106114	5.30547e-22	3037430	primary	-
rs12709690	18	35165852	T	C	0.3548	-0.0185836	0.00109364	9.282e-65	-0.0179055	0.00109764	8.01747e-60	3037200	primary	-
rs1944386	18	36037621	T	C	0.6447	-0.0082203	0.00109329	5.509e-14	-0.00875549	0.00109849	1.58022e-15	3037450	primary	-
rs10432182	18	36557457	A	G	0.2238	-0.0120395	0.00125544	8.802e-22	-0.00910148	0.00129201	1.86228e-12	3037400	primary	-
rs12962980	18	36915043	C	G	0.1822	0.0168181	0.00135555	2.396e-35	0.0158541	0.00138223	1.86858e-30	3037330	primary	-
rs7233920	18	37416318	A	G	0.2285	-0.011531	0.00124624	2.195e-20	-0.0113958	0.00126674	2.3384e-19	3037410	primary	-
rs4553692	18	38040163	A	G	0.3714	0.0112065	0.00108294	4.247e-25	0.0120004	0.00108716	2.49643e-28	3037390	primary	-
rs80020939	18	38905390	A	T	0.0497	-0.0145901	0.00240962	1.405e-09	-0.0181155	0.00243675	1.05146e-13	3032650	primary	-
rs56408129	18	39016483	A	T	0.7836	-0.00825321	0.00146916	1.933e-08	-0.00850948	0.00148162	9.28203e-09	2272190	primary	-
rs72900102	18	39073303	A	T	0.84	0.0087639	0.00142729	8.229e-10	0.00898087	0.00143743	4.1606e-10	3037470	primary	-
rs72892182	18	39283319	A	G	0.057	0.0201722	0.00225911	4.288e-19	0.0177066	0.0022776	7.59139e-15	3031580	primary	-
rs9304270	18	39937509	T	C	0.1322	0.00894073	0.00154485	7.143e-09	0.00924982	0.00155489	2.70016e-09	3037470	primary	-
rs58137875	18	40230965	A	G	0.2691	-0.0104735	0.00118032	7.1e-19	-0.00984106	0.00119322	1.61753e-16	3035000	primary	-
rs62089898	18	40317168	A	G	0.0351	0.0182412	0.00287703	2.298e-10	0.0168601	0.00291163	7.0134e-09	2966590	primary	-
rs12326432	18	41486749	T	C	0.1719	-0.0096738	0.00138686	3.046e-12	-0.0101756	0.00139169	2.63831e-13	3037460	primary	-
rs80090296	18	42110459	T	C	0.1693	-0.00837153	0.00139528	1.977e-09	-0.00832176	0.00140479	3.14538e-09	3037470	primary	-
rs11877152	18	42754468	T	C	0.8905	-0.0142529	0.00167671	1.892e-17	-0.0156142	0.00168721	2.15335e-20	3033660	primary	-
rs78269855	18	44022942	A	G	0.9275	0.012559	0.00201784	4.856e-10	0.0156285	0.00202584	1.21395e-14	3037460	primary	-
rs34939493	18	44795621	T	G	0.4296	0.00965004	0.00105704	6.881e-20	0.0110914	0.0010605	1.33808e-25	3037400	primary	-
rs62092937	18	48748903	T	C	0.4459	-0.00798602	0.00105269	3.297e-14	-0.00841792	0.00105819	1.79098e-15	3037430	primary	-
rs322547	18	49137585	A	G	0.273	-0.00787488	0.00117453	2.013e-11	-0.0077037	0.00117953	6.52515e-11	3037450	primary	-
rs34418947	18	49993455	A	G	0.4119	-0.00659718	0.00106314	5.462e-10	-0.00672882	0.00106906	3.09036e-10	3037470	primary	-
rs78324365	18	50458734	A	G	0.0804	0.017298	0.00192435	2.488e-19	0.011439	0.00197471	6.92519e-09	3037430	primary	-
rs11664320	18	50872623	T	C	0.5649	0.0175932	0.00105544	2.21e-62	0.0171549	0.00108511	2.6818e-56	3037200	primary	-
rs9807112	18	52541788	T	C	0.6859	-0.00848131	0.00112742	5.365e-14	-0.00701692	0.00114167	7.93564e-10	3036920	primary	-
rs4128242	18	52747689	T	C	0.5966	-0.00830083	0.0010666	7.102e-15	-0.00868473	0.00107785	7.79146e-16	3037460	primary	-
rs660010	18	53310969	C	G	0.1408	0.0186287	0.0015044	3.244e-35	0.0221751	0.00157379	4.3601e-45	3037360	primary	-
rs113682423	18	53344221	A	G	0.0067	-0.0255911	0.00653038	8.894e-05	-0.0365001	0.00659744	3.15767e-08	2930260	primary	-
rs77882218	18	53415063	T	C	0.9716	-0.0256345	0.00315042	4.061e-16	-0.0255893	0.00318858	1.01301e-15	3036610	primary	-
rs2588478	18	53625296	T	G	0.5836	0.00383284	0.00106145	0.0003049	0.00791164	0.0011148	1.2757e-12	3037490	primary	-
rs1237629	18	53945160	A	G	0.2742	-0.00494601	0.0011769	2.639e-05	-0.0067381	0.00118419	1.26988e-08	3017000	primary	-
rs4940668	18	56032231	A	G	0.7003	-0.00686717	0.00114248	1.844e-09	-0.00639766	0.00114661	2.4103e-08	3035760	primary	-
rs75679154	18	57054935	C	G	0.964	0.0142227	0.0028259	4.819e-07	0.0166402	0.00283419	4.32503e-09	3000850	primary	-
rs36011282	18	58973546	A	G	0.4351	-0.00832933	0.00105762	3.386e-15	-0.00802134	0.00106076	3.97274e-14	3024910	primary	-
rs1053951	18	60232674	A	G	0.5723	-0.00660066	0.00105762	4.341e-10	-0.00684494	0.00106005	1.06673e-10	3037480	primary	-
rs12104029	18	62509211	C	G	0.5305	-0.00823279	0.00104846	4.078e-15	-0.00853391	0.00105213	5.01821e-16	3037440	primary	-
rs11663822	18	62723912	A	G	0.2958	-0.00565109	0.00114648	8.263e-07	-0.00767397	0.00115056	2.56211e-11	3037460	primary	-
rs72944005	18	63497191	T	C	0.2537	0.00849525	0.00120253	1.611e-12	0.00984506	0.00121549	5.51008e-16	3037440	primary	-
rs62087667	18	63798369	T	G	0.2897	-0.00642984	0.0011535	2.491e-08	-0.0068217	0.00116593	4.88993e-09	3037460	primary	-
rs12956778	18	64567975	T	G	0.6522	-0.00635493	0.00109864	7.279e-09	-0.00622561	0.00110307	1.6624e-08	3037490	primary	-
rs8095834	18	65025641	C	G	0.0359	-0.0137065	0.00282562	1.228e-06	-0.016415	0.00283605	7.12414e-09	3009500	primary	-
rs623200	18	66246646	T	C	0.3849	0.00704257	0.00107539	5.79e-11	0.0067953	0.00107863	2.97778e-10	3037450	primary	-
rs17842596	18	67565579	A	G	0.608	0.00529722	0.00107587	8.506e-07	0.00665963	0.00107978	6.93366e-10	3014590	primary	-
rs11874177	18	70614375	T	G	0.2825	-0.00669666	0.00116302	8.498e-09	-0.00738585	0.00116704	2.47222e-10	3033340	primary	-
rs8092046	18	71603473	T	C	0.7634	-0.00662044	0.00123155	7.621e-08	-0.00688247	0.00123344	2.40655e-08	3035750	primary	-
rs79359979	18	72933869	T	C	0.0972	0.00824094	0.0018014	4.759e-06	0.0107243	0.00180721	2.95342e-09	2920520	primary	-
rs17190980	18	73006280	T	C	0.3336	0.00842238	0.00110987	3.241e-14	0.00834004	0.00111318	6.77723e-14	3036880	primary	-
rs2554835	18	74141190	A	G	0.3889	0.00542187	0.0010766	4.755e-07	0.00645242	0.00108065	2.35969e-09	3019110	primary	-
rs684192	18	74622529	A	G	0.6353	-0.00680463	0.00108706	3.851e-10	-0.00819143	0.00109017	5.73955e-14	3037480	primary	-
rs4890901	18	74846355	A	G	0.6572	0.00718646	0.00110918	9.25e-11	0.00732789	0.0011122	4.4381e-11	3000490	primary	-
rs11081529	18	75902735	T	C	0.7213	0.0122793	0.00116737	7.097e-26	0.0123754	0.0011711	4.223e-26	3035680	primary	-
rs7236339	18	77579773	A	G	0.2174	-0.0153102	0.00126874	1.569e-33	-0.0136934	0.001275	6.61205e-27	3036520	primary	-
rs62103175	18	77622467	T	C	0.1443	0.0121782	0.00149056	3.071e-16	0.0119525	0.00149854	1.51033e-15	3031410	primary	-
rs56101188	19	586745	T	C	0.9054	0.0102762	0.00186637	3.663e-08	0.0116132	0.00186883	5.16004e-10	2787460	primary	-
rs10401329	19	1871699	A	G	0.1205	0.0109411	0.0016143	1.219e-11	0.0106652	0.00161706	4.24049e-11	3011220	primary	-
rs117849041	19	2312903	T	C	0.1052	0.0116296	0.00171491	1.187e-11	0.0110872	0.00171775	1.08568e-10	3004070	primary	-
rs7255693	19	2673094	A	C	0.3108	0.0062537	0.00113484	3.568e-08	0.00624558	0.00113683	3.9321e-08	3014680	primary	-
rs72989297	19	3297164	T	G	0.1344	-0.0100817	0.0015455	6.873e-11	-0.00984406	0.00155118	2.20724e-10	2992820	primary	-
rs11085020	19	3446107	T	C	0.6756	-0.00565127	0.00111888	4.405e-07	-0.00688068	0.0011232	9.01335e-10	3031100	primary	-
rs757436	19	3826749	A	T	0.4039	0.00645172	0.00106731	1.493e-09	0.00601674	0.0010691	1.82439e-08	3032230	primary	-
rs117520996	19	4410003	T	G	0.049	0.0219636	0.00249812	1.465e-18	0.0250092	0.00252251	3.60268e-23	2859740	primary	-
rs10419571	19	4499976	T	C	0.6825	-0.00850548	0.00112796	4.681e-14	-0.010312	0.00113953	1.43788e-19	3016470	primary	-
rs10853981	19	4965064	A	G	0.3286	-0.00868392	0.00111461	6.642e-15	-0.00977576	0.00111742	2.16236e-18	3034150	primary	-
rs10415488	19	5246717	T	C	0.6119	-0.00601924	0.00107864	2.399e-08	-0.00622067	0.00108106	8.70509e-09	3009950	primary	-
rs892058	19	6275584	A	G	0.2059	0.0072644	0.00129404	1.979e-08	0.00774092	0.00129613	2.33877e-09	3037450	primary	-
rs8104651	19	9950127	T	C	0.5576	-0.00762445	0.00105382	4.645e-13	-0.0082726	0.0010557	4.64705e-15	3035730	primary	-
rs12972944	19	12713808	A	G	0.684	0.00745531	0.00112549	3.496e-11	0.00702738	0.00113678	6.3354e-10	3037440	primary	-
rs899223	19	13157151	C	G	0.0811	0.0133241	0.00193013	5.074e-12	0.0123277	0.00195597	2.9269e-10	2995520	primary	-
rs117861106	19	13213801	T	C	0.0508	-0.0186744	0.00240218	7.6e-15	-0.0201157	0.0024188	9.0693e-17	2988820	primary	-
rs62109939	19	13292263	T	C	0.7921	-0.00921635	0.001326	3.631e-12	-0.00912704	0.00133188	7.24325e-12	2872180	primary	-
rs12609965	19	13917866	A	C	0.245	0.00705976	0.00122411	8.05e-09	0.00734371	0.00122604	2.10101e-09	3000420	primary	-
rs10854143	19	15512720	T	C	0.4853	0.00658387	0.00104868	3.417e-10	0.00692671	0.00105046	4.28257e-11	3027510	primary	-
rs12974657	19	18237571	T	C	0.6826	0.00916851	0.00112529	3.706e-16	0.0106654	0.00112935	3.59454e-21	3031300	primary	-
rs12975407	19	18443650	T	C	0.5386	0.00546616	0.00105344	2.115e-07	0.00652387	0.00106259	8.27199e-10	3015600	primary	-
rs8105994	19	18593553	T	C	0.6599	0.00582534	0.00110451	1.336e-07	0.0063364	0.00111899	1.49069e-08	3037480	primary	-
rs35359254	19	18901618	C	G	0.9038	0.0113883	0.00178094	1.612e-10	0.0134833	0.0018217	1.34684e-13	3015710	primary	-
rs12981405	19	19651577	T	C	0.1656	-0.0110564	0.00140805	4.094e-15	-0.00879828	0.00143127	7.88781e-10	3035720	primary	-
rs79391487	19	19989679	T	C	0.056	-0.0146256	0.00229695	1.926e-10	-0.0133718	0.00233208	9.81897e-09	2981760	primary	-
rs140182490	19	29250142	A	G	0.5819	-0.00553241	0.00106098	1.841e-07	-0.0064578	0.00106291	1.23555e-09	3036650	primary	-
rs7254263	19	30741257	T	C	0.2899	-0.00992769	0.00115421	7.901e-18	-0.0100069	0.00115621	4.9332e-18	3032450	primary	-
rs117623407	19	32204489	A	G	0.8515	-0.011147	0.0014804	5.075e-14	-0.0098339	0.00148432	3.46761e-11	3000980	primary	-
rs2240662	19	32537173	T	G	0.342	-0.00662045	0.00110974	2.43e-09	-0.00656736	0.00111345	3.67462e-09	3000830	primary	-
rs4805761	19	32951800	A	G	0.1567	-0.0139463	0.00144818	5.971e-22	-0.0154188	0.00145542	3.17413e-26	3000760	primary	-
rs8112297	19	33199783	A	G	0.2981	0.00566684	0.00114391	7.267e-07	0.00635446	0.00115006	3.28856e-08	3037500	primary	-
rs7249687	19	33933547	A	G	0.3605	0.00595299	0.00108978	4.688e-08	0.00613308	0.00109134	1.91194e-08	3037480	primary	-
rs35209304	19	36175055	T	C	0.1915	0.00998886	0.00133098	6.164e-14	0.0107693	0.00133346	6.68221e-16	3032080	primary	-
rs111227517	19	38705694	T	C	0.8091	-0.00853775	0.00133922	1.832e-10	-0.00851779	0.00134233	2.21655e-10	3002090	primary	-
rs400078	19	39567447	T	C	0.407	-0.00566116	0.00106539	1.076e-07	-0.00629663	0.00106795	3.72465e-09	3035780	primary	-
rs12983038	19	39741124	A	G	0.1914	-0.00808832	0.00133428	1.345e-09	-0.00759295	0.00133753	1.37192e-08	3018330	primary	-
rs405509	19	45408836	T	G	0.4811	0.00654834	0.00104859	4.247e-10	0.00739392	0.00105071	1.96312e-12	3029740	primary	-
rs10402747	19	45815248	T	C	0.5144	0.00685839	0.00105012	6.536e-11	0.00629117	0.00105523	2.49371e-09	3019100	primary	-
rs3786824	19	46121982	A	G	0.3233	0.00755172	0.00112516	1.92e-11	0.0075329	0.0011273	2.353e-11	3002650	primary	-
rs73566664	19	46384215	T	G	0.1494	-0.00857595	0.00147648	6.298e-09	-0.00875343	0.00148476	3.73525e-09	3001960	primary	-
rs62135070	19	47615835	T	C	0.0469	0.0162483	0.00301039	6.757e-08	0.0165381	0.00301438	4.10234e-08	2052950	primary	-
rs76873944	19	48096678	A	T	0.8816	-0.00945753	0.00162739	6.199e-09	-0.00978561	0.00163124	1.98688e-09	3008360	primary	-
rs12976992	19	50818776	A	G	0.5222	-0.00632752	0.00105706	2.15e-09	-0.00706118	0.00105906	2.60429e-11	2983000	primary	-
rs217541	19	54443866	T	C	0.1487	-0.00926958	0.00147883	3.662e-10	-0.00926409	0.00148202	4.07896e-10	3004040	primary	-
rs17516383	19	54926182	A	G	0.3112	0.00687623	0.00115985	3.059e-09	0.00662596	0.00116345	1.23287e-08	2884030	primary	-
rs192436652	19	54960747	T	C	0.0262	-0.0276467	0.00332857	9.902e-17	-0.0254543	0.00333759	2.41104e-14	2942010	primary	-
rs11667653	19	57101876	T	C	0.1897	-0.00863718	0.00133886	1.109e-10	-0.00828784	0.00134129	6.45145e-10	3018230	primary	-
rs62114178	19	58778451	A	G	0.3724	0.00685088	0.00108265	2.491e-10	0.00729519	0.00108408	1.70393e-11	3035750	primary	-
rs2710873	1	978193	A	G	0.1607	-0.0113418	0.00147231	1.328e-14	-0.0143958	0.0014803	2.36016e-22	2844460	primary	-
rs12034740	1	1728969	A	C	0.4987	0.00711399	0.00104831	1.151e-11	0.00734254	0.00105435	3.30597e-12	3027040	primary	-
rs72644658	1	2460608	A	G	0.9056	0.00766681	0.00179975	2.047e-05	0.0107181	0.00183219	4.9184e-09	3003350	primary	-
rs55972083	1	2704918	T	G	0.2153	-0.00866527	0.00128189	1.379e-11	-0.0108501	0.00130433	8.90848e-17	2995610	primary	-
rs1572656	1	2989543	T	G	0.7998	0.00854453	0.00130939	6.778e-11	0.0113202	0.0013177	8.62717e-18	3029360	primary	-
rs2455107	1	3180158	T	G	0.8152	0.00474184	0.00135	0.0004433	0.0074321	0.0013572	4.34957e-08	3029040	primary	-
rs4654441	1	4566515	A	G	0.5755	0.00724157	0.00105865	7.913e-12	0.00747343	0.00106402	2.15953e-12	3037430	primary	-
rs148623266	1	4872867	T	C	0.0159	0.0170125	0.00432246	8.28e-05	0.0260945	0.00434517	1.90866e-09	2844730	primary	-
rs12735232	1	6867842	T	C	0.8435	-0.0101048	0.00144017	2.278e-12	-0.0102787	0.00144685	1.2105e-12	3037440	primary	-
rs1011124	1	7533164	A	G	0.4022	0.008382	0.00106746	4.088e-15	0.00782267	0.0010729	3.07344e-13	3035510	primary	-
rs1058790	1	8413839	A	G	0.8205	-0.0139612	0.00136396	1.373e-24	-0.0138392	0.00137103	5.87224e-24	3035150	primary	-
rs58130172	1	11540649	T	C	0.278	0.00975869	0.00118065	1.389e-16	0.0102471	0.00118923	6.89833e-18	2972400	primary	-
rs61773907	1	11710991	A	G	0.0428	0.00729366	0.00269838	0.006874	0.0154612	0.00271527	1.2396e-08	2787970	primary	-
rs28455075	1	11939720	A	G	0.3106	0.00359932	0.00113109	0.001462	0.0075275	0.00113964	3.97056e-11	3035800	primary	-
rs7519289	1	14951843	C	G	0.6495	-0.00453134	0.00109953	3.771e-05	-0.00706051	0.00110606	1.73098e-10	3021740	primary	-
rs2253371	1	15724003	A	G	0.7424	0.00866898	0.00119652	4.312e-13	0.0098043	0.00120337	3.71951e-16	3037460	primary	-
rs221063	1	16537289	T	G	0.262	-0.00618284	0.00118996	2.042e-07	-0.00810904	0.0011965	1.22463e-11	3037490	primary	-
rs78116078	1	18434125	C	G	0.7184	0.00930277	0.00116336	1.282e-15	0.0115769	0.00117164	5.03531e-23	3037420	primary	-
rs10907295	1	18536355	A	G	0.6817	-0.00521729	0.00112407	3.465e-06	-0.00743353	0.00113027	4.80838e-11	3033340	primary	-
rs10917518	1	20017738	T	C	0.3403	0.00385358	0.00110664	0.0004971	0.00620595	0.00111383	2.52234e-08	3024950	primary	-
rs10916679	1	20286563	A	C	0.2682	0.00714966	0.0011811	1.418e-09	0.00798405	0.00118781	1.79661e-11	3037470	primary	-
rs2097532	1	20551745	T	C	0.6437	0.00827667	0.00109335	3.74e-14	0.00875671	0.00110231	1.95875e-15	3033300	primary	-
rs78094866	1	20650384	T	C	0.1274	-0.00975056	0.00156935	5.187e-10	-0.0112006	0.00158321	1.49879e-12	3037470	primary	-
rs4615814	1	20875459	T	C	0.907	-0.0113282	0.00180191	3.246e-10	-0.0127614	0.00183157	3.22683e-12	3036540	primary	-
rs115073125	1	21189666	T	C	0.039	-0.0106278	0.00316987	0.000801	-0.0190488	0.0032225	3.39651e-09	2208350	primary	-
rs84853	1	21641522	T	C	0.4556	0.0066908	0.00105066	1.911e-10	0.00680924	0.00106644	1.71362e-10	3037450	primary	-
rs147394161	1	21924946	T	C	0.9862	0.0167362	0.00451369	0.0002093	0.0338964	0.00463584	2.63556e-13	2999380	primary	-
rs12142101	1	21966850	A	G	0.3971	-0.0075945	0.00106974	1.255e-12	-0.00856783	0.00108538	2.92949e-15	3035510	primary	-
rs829387	1	22023151	T	G	0.0892	0.00655918	0.001845	0.0003781	0.0103982	0.00189307	3.95734e-08	3007170	primary	-
rs61767328	1	22977627	A	G	0.3683	-0.00622699	0.00108482	9.48e-09	-0.00800892	0.00109123	2.14632e-13	3037450	primary	-
rs16827646	1	23164756	T	G	0.8173	-0.0048917	0.0013541	0.0003034	-0.00758102	0.00136313	2.6749e-08	3037510	primary	-
rs17184588	1	24365512	T	C	0.513	-0.0069339	0.00104911	3.864e-11	-0.0068248	0.00105595	1.02517e-10	3024450	primary	-
rs9700051	1	24959916	A	C	0.4661	-0.00568015	0.00104922	6.164e-08	-0.00658683	0.00105739	4.68438e-10	3035740	primary	-
rs2997447	1	26387423	A	G	0.2071	0.00496647	0.00129137	0.00012	0.00973246	0.00130456	8.62905e-14	3036960	primary	-
rs190737	1	26899444	A	C	0.5287	-0.00613196	0.00104857	4.968e-09	-0.00716147	0.00105887	1.34886e-11	3035530	primary	-
rs2318774	1	29167823	A	T	0.3288	-0.0110624	0.00111383	3.023e-23	-0.0118051	0.00112144	6.50556e-26	3037420	primary	-
rs114401621	1	30196022	A	G	0.0189	-0.016454	0.00390731	2.545e-05	-0.0221363	0.00393164	1.79912e-08	2937700	primary	-
rs174838	1	30407575	A	G	0.2281	0.00502713	0.00124994	5.765e-05	0.00908502	0.0012575	5.02219e-13	3023250	primary	-
rs2050256	1	32204683	A	G	0.8284	0.0155544	0.0013897	4.421e-29	0.0184462	0.00139868	1.02459e-39	3029170	primary	-
rs61229710	1	34029414	A	G	0.1581	-0.00962827	0.00143422	1.9e-11	-0.010562	0.00144528	2.71226e-13	3037460	primary	-
rs3795414	1	34285995	A	G	0.5153	0.00786817	0.001047	5.693e-14	0.00803136	0.00105365	2.48935e-14	3037430	primary	-
rs35521053	1	34420852	A	C	0.2558	0.004637	0.00120183	0.0001141	0.00801747	0.00120878	3.29665e-11	3024560	primary	-
rs4622033	1	35005272	T	C	0.5963	-0.00571152	0.00106678	8.59e-08	-0.0071719	0.00107405	2.4316e-11	3035730	primary	-
rs72657943	1	35330496	C	G	0.8711	-0.0057415	0.00157481	0.0002662	-0.00897312	0.00158408	1.47405e-08	2986500	primary	-
rs215762	1	37581623	A	G	0.3281	0.00383689	0.00111475	0.0005772	0.00672755	0.00112874	2.5192e-09	3035800	primary	-
rs72657787	1	38010243	A	G	0.0783	-0.0149026	0.00194986	2.119e-14	-0.0150026	0.00197152	2.74869e-14	3030920	primary	-
rs476012	1	38240901	A	T	0.5364	-0.00751523	0.00104997	8.217e-13	-0.00702982	0.00105874	3.14165e-11	3033530	primary	-
rs2799851	1	38606443	A	G	0.4642	0.00549287	0.0010495	1.664e-07	0.0075535	0.00105742	9.10845e-13	3035740	primary	-
rs6600293	1	40083819	A	C	0.0879	0.00872913	0.00184798	2.318e-06	0.0109502	0.00186587	4.39247e-09	3037470	primary	-
rs785113	1	40154983	T	C	0.2265	0.00739059	0.00125086	3.447e-09	0.00802003	0.00126262	2.12689e-10	3033820	primary	-
rs560902305	1	41015446	T	C	0.0041	0.0338246	0.008664	9.458e-05	0.0485299	0.00871365	2.55604e-08	2713330	primary	-
rs669863	1	41063956	A	G	0.7071	0.00615584	0.0011501	8.684e-08	0.00761417	0.00116014	5.26764e-11	3035750	primary	-
rs6660666	1	41763018	T	C	0.6693	0.00667311	0.0011122	1.978e-09	-0.00959533	0.00166005	7.46306e-09	3037490	secondary	N/A
rs56409354	1	41772971	A	G	0.2182	-0.0159882	0.00126688	1.639e-36	-0.0229188	0.00191203	4.17577e-33	3037360	primary	rs6660666
rs2364543	1	41833089	T	G	0.6077	0.0109935	0.00107893	2.215e-24	0.0124668	0.00110652	1.91583e-29	2996620	primary	-
rs35011283	1	42766283	T	C	0.0902	0.00718158	0.00183008	8.704e-05	0.012552	0.00184433	1.00537e-11	3025840	primary	-
rs631248	1	44071221	A	G	0.7768	0.0206158	0.00125664	1.756e-60	0.0132234	0.0013748	6.68556e-22	3037230	secondary	N/A
rs9787076	1	44141149	A	C	0.6711	-0.0183804	0.00111375	3.471e-61	-0.0171304	0.00123669	1.24015e-43	3037220	primary	rs631248
rs78050663	1	44378198	A	T	0.9293	-0.00127596	0.002057	0.5352	-0.0123055	0.00216913	1.40288e-08	2991560	primary	-
rs1738050	1	44707295	C	G	0.6159	-0.0110034	0.00107581	1.488e-24	-0.0140003	0.00109567	2.179e-37	3037390	primary	-
rs809774	1	46560244	A	T	0.7063	-0.00803413	0.00114886	2.687e-12	-0.0103603	0.00115598	3.17825e-19	3037430	primary	-
rs114331789	1	50821852	T	C	0.9795	0.0196794	0.00373295	1.349e-07	0.0222124	0.00379736	4.93273e-09	2972180	primary	-
rs2653875	1	50862994	T	C	0.4838	-0.00670683	0.00104706	1.501e-10	-0.0070408	0.0010658	3.94594e-11	3037440	primary	-
rs145490767	1	52635178	C	G	0.9976	-0.0387611	0.0109411	0.0003965	-0.0717494	0.0110213	7.51031e-11	2901680	primary	-
rs10788951	1	53734998	A	T	0.4045	-0.00996198	0.00107262	1.574e-20	-0.0107236	0.00108029	3.18837e-23	3000800	primary	-
rs112941314	1	53961283	A	G	0.0414	0.0134975	0.00268967	5.212e-07	0.0153454	0.00270863	1.46703e-08	2896690	primary	-
rs4926634	1	54887598	A	G	0.5233	0.0052403	0.00104765	5.665e-07	0.00781576	0.00105461	1.25307e-13	3037450	primary	-
rs857161	1	57240469	T	G	0.2766	-0.00393188	0.00116976	0.000777	-0.00792534	0.00117903	1.79334e-11	3037490	primary	-
rs548897	1	57718030	A	G	0.4491	0.00963969	0.00105197	5.025e-20	0.0105924	0.00106423	2.44474e-23	3037430	primary	-
rs1917339	1	57955970	A	G	0.6468	0.00571399	0.00109793	1.949e-07	0.00700254	0.00110658	2.48207e-10	3019930	primary	-
rs1417759	1	58053427	A	G	0.734	0.00689764	0.00118453	5.764e-09	0.00725793	0.00120105	1.51277e-09	3035750	primary	-
rs6698015	1	58265352	T	C	0.6141	0.00870853	0.00107487	5.398e-16	0.0107177	0.00109432	1.19504e-22	3037430	primary	-
rs2764684	1	58537919	T	C	0.8279	0.0150109	0.00138678	2.639e-27	0.016413	0.0014092	2.37546e-31	3034940	primary	-
rs7537039	1	58717410	A	G	0.5705	-0.00684309	0.00105707	9.548e-11	-0.00771263	0.00106802	5.1433e-13	3037450	primary	-
rs6587843	1	59540811	T	C	0.4833	0.00741178	0.00104709	1.46e-12	0.00700265	0.00105252	2.86726e-11	3037460	primary	-
rs76408332	1	61097545	T	C	0.0428	0.0102276	0.00258941	7.826e-05	0.015872	0.00260858	1.16825e-09	3027550	primary	-
rs6693597	1	61582546	T	G	0.8645	0.00896291	0.00153776	5.6e-09	0.00913637	0.00154734	3.53538e-09	3002300	primary	-
rs6674884	1	61832445	A	T	0.861	-0.0126266	0.00151356	7.301e-17	-0.0135224	0.00152359	6.96954e-19	3033290	primary	-
rs1168114	1	63156043	A	G	0.3306	-0.00728596	0.00111229	5.728e-11	-0.00679157	0.00111974	1.31675e-09	3037460	primary	-
rs11208750	1	66257838	A	C	0.1945	-0.0107013	0.00132196	5.73e-16	-0.0119298	0.00134009	5.4724e-19	3037460	primary	-
rs72667460	1	66536012	T	C	0.0538	0.0178369	0.0023206	1.515e-14	0.0247853	0.00235314	6.09574e-26	3033660	primary	-
rs12731764	1	66697753	A	G	0.7396	-0.00733371	0.00119512	8.43e-10	-0.00776209	0.00121252	1.53765e-10	3023260	primary	-
rs17490057	1	67109277	C	G	0.0637	-0.0122764	0.00214798	1.094e-08	-0.0177238	0.00221276	1.14873e-15	3022190	primary	-
rs6682534	1	67166666	T	C	0.597	0.00474208	0.00106677	8.763e-06	0.00834488	0.00109913	3.14348e-14	3037510	primary	-
rs59861046	1	68479843	A	G	0.3642	0.0049485	0.00108871	5.495e-06	0.00687152	0.00109684	3.73269e-10	3030070	primary	-
rs12091311	1	69121134	T	C	0.9477	0.0167831	0.00235067	9.38e-13	0.018664	0.00238258	4.74427e-15	3036530	primary	-
rs11589723	1	69328993	T	C	0.8976	-0.0127441	0.00172592	1.537e-13	-0.0129064	0.00174173	1.26191e-13	3037450	primary	-
rs10789284	1	69786186	A	G	0.2445	-0.0092304	0.00121746	3.405e-14	-0.00765357	0.00125464	1.05917e-09	3037460	primary	-
rs4650262	1	69882280	T	C	0.1277	0.00855655	0.00157332	5.381e-08	0.0125944	0.00162376	8.74306e-15	3016100	primary	-
rs1418004	1	70117448	T	C	0.4184	-0.00809308	0.00106073	2.352e-14	-0.00643497	0.00107694	2.29719e-09	3037440	primary	-
rs621996	1	70583889	A	G	0.6251	0.00623125	0.00108089	8.165e-09	0.00982017	0.00109297	2.59083e-19	3037450	primary	-
rs1213513	1	72082898	A	G	0.5922	0.0116343	0.00106477	8.619e-28	0.00805704	0.00109001	1.44968e-13	3037360	primary	-
rs34305371	1	72733610	A	G	0.0993	0.0314328	0.00175826	1.768e-71	0.0256129	0.00189076	8.32542e-42	3007460	primary	-
rs11581447	1	72829683	A	C	0.1989	-0.019644	0.00131085	9.074e-51	-0.0188296	0.00135126	3.8897e-44	3037260	primary	-
rs11210176	1	73654543	A	G	0.4849	0.00165593	0.00104945	0.1145	0.00934786	0.0013699	8.86925e-12	3023250	secondary	N/A
rs10465817	1	73975686	A	C	0.3927	-0.00862866	0.00107147	8.087e-16	-0.0146104	0.00137715	2.70203e-26	3037440	primary	rs11210176
rs72685887	1	74435586	A	C	0.9532	-0.0189583	0.0025549	1.166e-13	-0.0164547	0.00266301	6.45076e-10	2855980	primary	-
rs6702487	1	74641019	T	C	0.5237	0.0104534	0.00104768	1.903e-23	0.0106382	0.001074	3.95192e-23	3037430	primary	-
rs280898	1	75504024	C	G	0.7303	-0.00664888	0.00118619	2.08e-08	-0.00829756	0.00120852	6.6077e-12	3000860	primary	-
rs77584294	1	75541089	A	C	0.0399	0.0259131	0.0026783	3.857e-22	0.032314	0.00277584	2.54486e-31	3026360	primary	-
rs76985288	1	75741206	T	G	0.9974	0.0258126	0.0106974	0.01582	0.0602107	0.0107729	2.28284e-08	2802470	primary	-
rs12406883	1	76066498	A	C	0.8192	-0.00837475	0.00135962	7.302e-10	-0.0109066	0.00138142	2.89796e-15	3037470	primary	-
rs680970	1	77092222	T	C	0.5757	0.00709671	0.00105871	2.042e-11	0.0106818	0.00107119	2.02229e-23	3037470	primary	-
rs12722889	1	77420020	A	T	0.5711	0.00738084	0.00105755	2.973e-12	0.00786716	0.00107839	2.9804e-13	3035740	primary	-
rs6603950	1	77938087	A	G	0.4768	0.0118273	0.00104764	1.477e-29	0.00829562	0.00112434	1.6044e-13	3037350	secondary	N/A
rs71658797	1	77967507	A	T	0.1116	-0.0174527	0.00166226	8.72e-26	-0.0175099	0.00179831	2.0989e-22	3035670	primary	rs6603950
rs10782682	1	79622435	T	C	0.4853	0.00326503	0.00104696	0.001818	0.0058733	0.0010576	2.80116e-08	3037490	primary	-
rs1279697	1	81099554	A	G	0.7986	-0.00773224	0.00130509	3.13e-09	-0.0105371	0.00131597	1.1748e-15	3035750	primary	-
rs11163305	1	81947234	A	G	0.7731	-0.00645836	0.00124933	2.343e-07	-0.00926257	0.001261	2.05122e-13	3037480	primary	-
rs17429851	1	82390031	A	C	0.9451	-0.00893606	0.00229714	0.0001002	-0.0131993	0.00231698	1.22097e-08	3037480	primary	-
rs11163454	1	82739679	C	G	0.1256	0.00718646	0.00157893	5.326e-06	0.0102249	0.0015944	1.42684e-10	3037470	primary	-
rs2031707	1	83288825	T	C	0.7444	-0.00535372	0.00120206	8.442e-06	-0.00899038	0.00121369	1.28732e-13	3024950	primary	-
rs56270529	1	83641362	A	G	0.8289	-0.00719493	0.00140022	2.767e-07	-0.00830454	0.0014149	4.37499e-09	2990840	primary	-
rs3895004	1	85041144	A	G	0.6468	-0.00591255	0.00109733	7.108e-08	-0.00810688	0.00110628	2.33544e-13	3023230	primary	-
rs2807950	1	87557999	A	G	0.7916	-0.00601086	0.00129095	3.224e-06	-0.00994389	0.00130146	2.16317e-14	3024930	primary	-
rs111349702	1	87719452	A	G	0.3223	0.00658826	0.00111992	4.04e-09	0.00828695	0.00112784	2.01757e-13	3035740	primary	-
rs12142415	1	88578657	T	C	0.767	0.00732276	0.00124117	3.641e-09	0.0103787	0.00125395	1.26559e-16	3020800	primary	-
rs7412939	1	88715934	C	G	0.5892	-0.00547828	0.00106357	2.598e-07	-0.00659619	0.0010767	8.99456e-10	3037470	primary	-
rs61767083	1	89052758	C	G	0.4084	-0.00776711	0.00106452	2.965e-13	-0.00696259	0.00107576	9.65406e-11	3037470	primary	-
rs34738385	1	89804736	T	C	0.7313	-0.00518496	0.0011804	1.122e-05	-0.00757937	0.00119073	1.94886e-10	3037500	primary	-
rs6684189	1	91093014	T	C	0.6302	-0.00844371	0.00108421	6.792e-15	-0.00937581	0.00109429	1.05336e-17	3035710	primary	-
rs12089815	1	91189933	A	G	0.5396	0.0185277	0.0010501	1.141e-69	0.0211796	0.00106064	1.03275e-88	3035480	primary	-
rs7532549	1	93539656	T	G	0.6607	0.012893	0.00110514	1.891e-31	0.0114535	0.0011754	1.94982e-22	3037380	primary	-
rs23766	1	94032097	A	G	0.2278	-0.0109088	0.00124759	2.254e-18	-0.00755082	0.00131678	9.79176e-09	3037410	primary	-
rs72723192	1	94389345	T	C	0.1633	-0.00791927	0.00141558	2.217e-08	-0.0103679	0.00144396	6.96233e-13	3037470	primary	-
rs695032	1	96101891	A	G	0.7433	0.00651008	0.00119823	5.536e-08	0.00907278	0.00121285	7.40091e-14	3035750	primary	-
rs6678734	1	96176563	A	G	0.5025	0.011083	0.00104661	3.342e-26	0.011227	0.00110176	2.19524e-24	3036870	primary	-
rs321250	1	96470547	T	G	0.4225	-0.00883134	0.00105931	7.635e-17	-0.00894029	0.00110979	7.89169e-16	3037430	primary	-
rs17426562	1	97036113	A	G	0.0646	0.0169736	0.00212862	1.532e-15	0.0161992	0.00215343	5.3743e-14	3037430	primary	-
rs4433451	1	97378162	T	C	0.0655	-0.00928018	0.00211496	1.147e-05	-0.0139794	0.00215758	9.21918e-11	3037480	primary	-
rs6677502	1	97852932	T	C	0.7958	-0.00777767	0.00130592	2.585e-09	-0.00836757	0.00131973	2.29235e-10	3000840	primary	-
rs79807948	1	97923785	A	G	0.9569	0.0143719	0.00258187	2.596e-08	0.0192323	0.00261452	1.89563e-13	3024990	primary	-
rs4378243	1	98395881	T	G	0.8392	0.0162224	0.00142441	4.747e-30	0.0197548	0.00145257	4.01116e-42	3037390	primary	-
rs148603842	1	98632274	A	C	0.0735	-0.00759672	0.00201427	0.0001623	-0.0120589	0.00205059	4.08532e-09	3010030	primary	-
rs12124493	1	98765641	A	G	0.313	-0.0117305	0.00113129	3.425e-25	-0.0126834	0.00114649	1.90115e-28	3021880	primary	-
rs35391040	1	99161184	A	C	0.0066	0.0221022	0.00656798	0.0007647	0.05078	0.006646	2.16069e-14	2940410	primary	-
rs6692379	1	99221575	A	G	0.1897	-0.00775711	0.00133461	6.161e-09	-0.00978436	0.00134827	3.95795e-13	3037490	primary	-
rs1394885	1	99540210	C	G	0.7857	0.00615993	0.00127518	1.36e-06	0.00934763	0.00128798	3.94028e-13	3037500	primary	-
rs12028526	1	101013734	T	G	0.5576	0.0071093	0.00105352	1.501e-11	0.00926115	0.00106286	2.94929e-18	3037460	primary	-
rs17125616	1	102329484	T	C	0.4961	0.00403542	0.00104654	0.0001153	0.00634378	0.00105626	1.90268e-09	3037480	primary	-
rs10047094	1	102816869	C	G	0.7345	-0.00563563	0.00118491	1.97e-06	-0.00713949	0.00119571	2.35927e-09	3037460	primary	-
rs9663072	1	103588507	A	G	0.6985	-0.00666492	0.00114031	5.081e-09	-0.00711543	0.00115281	6.7336e-10	3036940	primary	-
rs7544544	1	105842991	A	C	0.6316	0.00813509	0.00108475	6.405e-14	0.0106752	0.00109486	1.83878e-22	3037470	primary	-
rs1888181	1	106860057	T	C	0.5487	-0.00720252	0.00105151	7.405e-12	-0.00708703	0.00106489	2.82926e-11	3037440	primary	-
rs138841940	1	106922293	A	C	0.0099	0.0194355	0.00540327	0.0003216	0.0298681	0.00547514	4.89124e-08	2906110	primary	-
rs7549469	1	107304576	A	T	0.6796	0.00890771	0.00112135	1.96e-15	0.00892891	0.0011309	2.89363e-15	3037410	primary	-
rs2878349	1	107549245	A	G	0.3317	-0.0100167	0.00111136	2.011e-19	-0.0112452	0.00112139	1.14908e-23	3037410	primary	-
rs11185112	1	107964274	T	G	0.5122	-0.00407546	0.00104682	9.896e-05	-0.0058247	0.00105614	3.48557e-08	3037480	primary	-
rs610219	1	108076721	A	G	0.6727	0.00417888	0.00111514	0.0001788	0.00968667	0.00112537	7.46317e-18	3037480	primary	-
rs14184	1	110047110	C	G	0.7007	-0.0134303	0.00114292	6.957e-32	-0.0156442	0.00115162	4.94708e-42	3035640	primary	-
rs10745307	1	110580215	A	G	0.5474	-0.0106863	0.00105134	2.849e-24	-0.0114831	0.00106042	2.51278e-27	3036830	primary	-
rs77052120	1	110765398	T	C	0.0998	-0.0156301	0.00175318	4.853e-19	-0.0177391	0.00177167	1.34108e-23	3011670	primary	-
rs4839343	1	110886773	C	G	0.5397	-0.00603263	0.00104982	9.108e-09	-0.00788504	0.00106139	1.09427e-13	3037480	primary	-
rs1047401	1	112259272	T	C	0.8318	0.00887925	0.00139891	2.195e-10	0.0149237	0.00145628	1.21071e-24	3037460	primary	-
rs197420	1	112317196	C	G	0.2144	-0.00951117	0.00127497	8.668e-14	-0.0106806	0.00138596	1.29526e-14	3037430	secondary	N/A
rs12033257	1	112318484	A	G	0.6175	-0.00808724	0.00108038	7.132e-14	-0.0105034	0.00118822	9.60554e-19	3016560	primary	rs197420
rs3121984	1	112815880	T	C	0.69	0.00956813	0.00113138	2.746e-17	0.0129265	0.00114401	1.32344e-29	3037410	primary	-
rs2999158	1	113239478	T	C	0.3324	0.00837216	0.00111108	4.886e-14	0.0114155	0.00112135	2.43282e-24	3035740	primary	-
rs33965092	1	114377227	A	C	0.031	-0.0261024	0.00303526	7.992e-18	-0.0315084	0.00306608	8.99895e-25	3005060	primary	-
rs10732635	1	114519351	T	G	0.5597	0.00697261	0.00105434	3.766e-11	0.00594011	0.00106668	2.56557e-08	3035770	primary	-
rs149078852	1	114548082	A	G	0.0014	-0.0467995	0.0161124	0.00368	-0.0955894	0.0162197	3.78315e-09	2291390	primary	-
rs72692054	1	114702261	A	G	0.889	0.00900725	0.00167073	6.987e-08	0.0103671	0.00168499	7.61944e-10	3019250	primary	-
rs116470470	1	115163872	T	C	0.9434	-0.0118022	0.00226505	1.886e-07	-0.0183804	0.00230703	1.62429e-15	3035770	primary	-
rs2224086	1	115309590	A	C	0.7416	0.00660837	0.0011992	3.579e-08	0.00873695	0.00122036	8.10706e-13	3017810	primary	-
rs2016890	1	115674621	T	C	0.377	-0.00288318	0.00107999	0.007595	-0.00650745	0.0010921	2.54356e-09	3035790	primary	-
rs72699131	1	117527152	A	T	0.7084	-0.00378491	0.00115399	0.001039	-0.00683881	0.00116393	4.21295e-09	3023220	primary	-
rs1290552	1	118054772	T	G	0.7629	-0.00994878	0.0012303	6.137e-16	-0.0112465	0.00124123	1.29537e-19	3037460	primary	-
rs12139450	1	118293350	T	C	0.8853	-0.00553785	0.00165365	0.0008116	-0.0100243	0.00166949	1.92e-09	2995010	primary	-
rs12402787	1	145609971	T	C	0.6373	-0.00621314	0.00108947	1.177e-08	-0.00805455	0.00109794	2.19983e-13	3031200	primary	-
rs61841669	1	146610492	T	C	0.0203	0.0127369	0.00381926	0.0008541	0.0228272	0.00385	3.04537e-09	2866760	primary	-
rs77944781	1	147035252	A	T	0.0309	-0.0149467	0.0030554	1e-06	-0.017286	0.0030746	1.88535e-08	2974910	primary	-
rs35786175	1	149951467	T	G	0.0765	0.0115379	0.00201031	9.497e-09	0.013411	0.00203703	4.59234e-11	2912810	primary	-
rs11204779	1	151074626	A	G	0.777	0.00795537	0.00125704	2.467e-10	0.00887414	0.00129348	6.85452e-12	3037470	primary	-
rs9436029	1	151367378	T	C	0.1104	-0.00908373	0.0016736	5.713e-08	-0.0108515	0.00171875	2.72622e-10	3023220	primary	-
rs2017850	1	151715279	T	C	0.3475	0.00949171	0.00109887	5.746e-18	0.010101	0.0011147	1.28465e-19	3037400	primary	-
rs74844193	1	153615820	A	G	0.0161	-0.0294911	0.00496856	2.929e-09	-0.0332669	0.00502419	3.5594e-11	2126650	primary	-
rs112780312	1	153797015	A	G	0.2863	-0.0096029	0.00115789	1.103e-16	-0.0111179	0.00136591	3.96592e-16	3035710	primary	-
rs4845368	1	154255973	T	C	0.4092	-0.00226828	0.00106766	0.0336	0.00958999	0.00139774	6.83594e-12	3017860	secondary	N/A
rs12743874	1	154257188	A	T	0.7183	-0.0102549	0.00117175	2.104e-18	-0.0125314	0.00138127	1.16437e-19	2993420	primary	rs4845368
rs11586348	1	154819359	A	C	0.6589	0.00847959	0.0011042	1.596e-14	0.00722511	0.00111889	1.06511e-10	3034840	primary	-
rs675661	1	156087206	A	G	0.9497	-0.0116598	0.00239794	1.158e-06	-0.0146667	0.00242253	1.41037e-09	3027660	primary	-
rs75160483	1	156238735	T	C	0.0253	-0.0236251	0.00335748	1.97e-12	-0.0289842	0.00339271	1.30685e-17	2991680	primary	-
rs863006	1	159177748	A	G	0.5624	-0.00983958	0.00105724	1.313e-20	-0.0122688	0.00106692	1.32996e-30	3023140	primary	-
rs1934074	1	159897388	T	C	0.3716	0.00549177	0.0010868	4.343e-07	0.00612587	0.00109595	2.27662e-08	3015270	primary	-
rs17846717	1	160109636	C	G	0.865	-0.0063516	0.00153286	3.414e-05	-0.00878159	0.00154403	1.28951e-08	3030990	primary	-
rs685	1	161191522	A	G	0.7742	-0.00781141	0.00125443	4.748e-10	-0.00855269	0.0012654	1.39065e-11	3023190	primary	-
rs115032752	1	161451118	T	C	0.9197	0.0127406	0.00193174	4.234e-11	0.01369	0.00194732	2.06274e-12	3017700	primary	-
rs80159981	1	162332368	T	C	0.8576	0.00919473	0.00149783	8.304e-10	0.00964216	0.00150967	1.69257e-10	3035400	primary	-
rs79571229	1	162661893	A	G	0.0089	-0.0197895	0.00576777	0.0006013	-0.0363622	0.0058068	3.80055e-10	2834110	primary	-
rs1934518	1	163485064	A	G	0.545	-0.00479696	0.00105107	5.015e-06	-0.00782654	0.00105936	1.49064e-13	3035760	primary	-
rs1289020	1	163667287	A	G	0.5891	-0.00732033	0.00106353	5.867e-12	-0.00761129	0.00107147	1.21571e-12	3037450	primary	-
rs12132049	1	164181663	T	C	0.0572	0.0111244	0.0022615	8.711e-07	0.0152459	0.00228013	2.28709e-11	3015290	primary	-
rs1038980	1	165112096	A	C	0.7273	-0.00507438	0.00117493	1.569e-05	-0.00687975	0.00118258	5.97065e-09	3037500	primary	-
rs1857947	1	165285370	T	G	0.0646	-0.00966855	0.00212862	5.564e-06	-0.0128094	0.00214484	2.34044e-09	3037470	primary	-
rs12065238	1	166101602	A	G	0.1696	0.0100911	0.0013943	4.57e-13	0.00947736	0.00140591	1.57193e-11	3037440	primary	-
rs1027351	1	166447321	A	G	0.7993	-0.0043479	0.00130679	0.0008781	-0.00751543	0.00131622	1.13083e-08	3035780	primary	-
rs189707046	1	169160349	A	C	0.3983	0.00925736	0.00123581	6.827e-14	0.00912074	0.00124648	2.53214e-13	2272150	primary	-
rs2420016	1	169261356	A	G	0.3576	0.0093995	0.00109172	7.312e-18	0.0103282	0.00110324	7.84476e-21	3037420	primary	-
rs10919252	1	169802956	C	G	0.6737	-0.00561863	0.00111602	4.781e-07	-0.0066208	0.00112417	3.87339e-09	3037460	primary	-
rs35041900	1	171451621	T	C	0.0907	-0.015522	0.00182203	1.608e-17	-0.0116907	0.00189254	6.52196e-10	3037420	primary	-
rs12146022	1	171451959	A	T	0.1666	0.0078908	0.00140426	1.921e-08	0.00819184	0.00147567	2.836e-08	3037480	primary	-
rs6669168	1	171460027	A	T	0.8656	-0.00844077	0.0015341	3.76e-08	-0.0110093	0.00158528	3.79244e-12	3037480	primary	-
rs3817923	1	171809211	A	G	0.1132	-0.0112783	0.00165196	8.667e-12	-0.01163	0.00169544	6.90742e-12	3035730	primary	-
rs12088073	1	174497642	A	C	0.5378	-0.0141117	0.00105714	1.208e-40	-0.0168009	0.0010982	7.80987e-53	2993640	primary	-
rs7550448	1	174974939	A	G	0.2241	0.00298412	0.00125484	0.01739	0.00899141	0.00130247	5.07853e-12	3037500	primary	-
rs565960	1	175850823	T	C	0.7114	0.0087496	0.00115594	3.752e-14	0.0103987	0.0011627	3.76733e-19	3031460	primary	-
rs2072934	1	176851548	A	C	0.0882	-0.00948542	0.00184513	2.737e-07	-0.0103745	0.00186637	2.71848e-08	3037490	primary	-
rs7556635	1	177525993	T	C	0.3216	-0.00618973	0.00112024	3.291e-08	-0.00845168	0.00113489	9.53994e-14	3037480	primary	-
rs3117755	1	177701056	A	C	0.6979	-0.00558788	0.00113957	9.41e-07	-0.00761652	0.00116055	5.27782e-11	3037470	primary	-
rs10913420	1	177759645	T	C	0.1726	0.00933451	0.00138646	1.664e-11	0.00903556	0.00139704	9.95279e-11	3029450	primary	-
rs13306731	1	179320578	A	G	0.9263	-0.010396	0.00200264	2.089e-07	-0.013136	0.00201399	6.9214e-11	3037470	primary	-
rs10914136	1	180896930	C	G	0.5381	-0.00772126	0.00105076	2.007e-13	-0.00684892	0.00107074	1.59058e-10	3030510	primary	-
rs4652548	1	180954130	T	C	0.5889	0.00804295	0.00106345	3.932e-14	0.00721487	0.00108457	2.88595e-11	3037450	primary	-
rs192772311	1	181286663	T	C	0.0046	-0.0391057	0.00797505	9.412e-07	-0.0482929	0.0080234	1.75493e-09	2855720	primary	-
rs11801667	1	181498421	T	C	0.3119	0.00753081	0.00112948	2.608e-11	0.00794409	0.00113661	2.76251e-12	3037460	primary	-
rs35742190	1	183679666	T	G	0.4867	0.00734737	0.00104914	2.498e-12	0.00890904	0.00105567	3.19537e-17	3024370	primary	-
rs12126231	1	184698816	A	G	0.6159	0.0117433	0.00107581	9.701e-28	0.0133179	0.00108276	9.06381e-35	3037380	primary	-
rs1390496	1	187276553	A	G	0.2588	0.00589347	0.00119471	8.088e-07	0.00811426	0.00120212	1.4787e-11	3037480	primary	-
rs1502595	1	189550729	A	G	0.5178	0.00683829	0.00104717	6.555e-11	0.008816	0.00105644	7.12257e-17	3037470	primary	-
rs75793314	1	190039966	A	G	0.0252	0.0132604	0.00344795	0.00012	0.0239787	0.0034918	6.55013e-12	2847740	primary	-
rs61818779	1	190319316	A	G	0.7887	-0.0103814	0.00128441	6.348e-16	-0.0136944	0.00130803	1.19317e-25	3024910	primary	-
rs11577349	1	190371671	A	G	0.1767	0.00432617	0.00137188	0.001614	0.00882207	0.00139597	2.62153e-10	3037480	primary	-
rs12047108	1	191490610	T	C	0.8953	0.0104714	0.00170905	8.973e-10	0.0115234	0.00171851	2.0079e-11	3037460	primary	-
rs10921229	1	192625032	C	G	0.4416	0.00663945	0.00105402	2.986e-10	0.00718737	0.00106138	1.27271e-11	3035730	primary	-
rs17613936	1	193938169	A	T	0.8462	-0.00776515	0.00145731	9.912e-08	-0.0108677	0.0014715	1.51909e-13	3008870	primary	-
rs12132767	1	194500495	A	G	0.103	0.00742854	0.00172529	1.665e-05	0.00967427	0.00174203	2.80067e-08	3024020	primary	-
rs2989975	1	195753448	T	C	0.5052	0.00538063	0.00104666	2.737e-07	0.00643466	0.00105269	9.80273e-10	3036920	primary	-
rs12144060	1	196116663	A	C	0.8009	0.00771261	0.00131035	3.953e-09	0.0103454	0.00131894	4.37403e-15	3037470	primary	-
rs2488401	1	197702401	T	C	0.2055	-0.0107738	0.00130285	1.349e-16	-0.00957862	0.00134315	9.93239e-13	3000800	primary	-
rs10922300	1	197814685	T	C	0.1677	0.00901578	0.00140057	1.216e-10	0.00843274	0.00144345	5.1553e-09	3037470	primary	-
rs10919665	1	199365630	C	G	0.2098	-0.00768164	0.00128511	2.27e-09	-0.00873427	0.00132775	4.75955e-11	3037480	primary	-
rs1337731	1	199444151	A	G	0.3344	0.00863246	0.0011091	7.073e-15	0.00766454	0.00114773	2.42263e-11	3037470	primary	-
rs374827	1	200874327	T	C	0.4936	0.0059892	0.00104906	1.135e-08	0.00717773	0.00105436	9.91921e-12	3023200	primary	-
rs10920254	1	201767474	C	G	0.3563	0.0103165	0.00109291	3.745e-21	0.00989168	0.00109914	2.26876e-19	3035710	primary	-
rs9660693	1	203923404	T	C	0.5522	0.00620981	0.00105226	3.596e-09	0.00785569	0.00105697	1.06723e-13	3037450	primary	-
rs3747631	1	204587569	C	G	0.2148	0.0204311	0.0012741	7.165e-58	0.0202781	0.00128005	1.60589e-56	3037270	primary	-
rs16854920	1	204966170	T	C	0.6632	-0.00833973	0.00110975	5.707e-14	-0.00807244	0.00111539	4.57547e-13	3023190	primary	-
rs192587581	1	205212987	A	G	0.0098	-0.0279081	0.0053817	2.155e-07	-0.0320466	0.00540551	3.05699e-09	2959030	primary	-
rs11578181	1	208323140	T	G	0.6944	-0.0075292	0.00113598	3.403e-11	-0.0086596	0.00114065	3.15527e-14	3036900	primary	-
rs12059203	1	209635861	A	G	0.8361	0.00616387	0.00141349	1.298e-05	0.00830915	0.00142041	4.92095e-09	3037500	primary	-
rs12045428	1	210351222	A	C	0.1881	-0.0105793	0.00133896	2.764e-15	-0.0114535	0.00134674	1.82191e-17	3037430	primary	-
rs12071309	1	210585013	T	C	0.6804	-0.00617382	0.00112272	3.827e-08	-0.0067177	0.00113002	2.76868e-09	3034050	primary	-
rs1890846	1	210910268	T	G	0.5491	-0.00756348	0.00105159	6.37e-13	-0.00639713	0.00105722	1.44039e-09	3037450	primary	-
rs34440485	1	211549553	T	C	0.1643	-0.0123266	0.00141211	2.57e-18	-0.0123212	0.00142268	4.69527e-18	3037420	primary	-
rs12064553	1	212397008	A	T	0.2278	0.0092982	0.00124759	9.137e-14	0.009147	0.00125298	2.87314e-13	3037430	primary	-
rs190319273	1	212819321	A	G	0.0084	-0.0297785	0.00585353	3.631e-07	-0.0349765	0.00589774	3.02032e-09	2913970	primary	-
rs72743993	1	213079861	C	G	0.2981	-0.00601542	0.00114391	1.453e-07	-0.00798273	0.00115174	4.17891e-12	3037500	primary	-
rs1187769	1	213514236	T	C	0.2248	-0.00772855	0.00125345	6.995e-10	-0.00876354	0.00126071	3.61954e-12	3037470	primary	-
rs10157166	1	214484950	T	C	0.4028	-0.00760714	0.00106686	1.001e-12	-0.00879862	0.00107219	2.28238e-16	3037450	primary	-
rs148688789	1	217685863	A	G	0.0153	0.0206578	0.00429227	1.486e-06	0.0258827	0.00430597	1.84521e-09	2996180	primary	-
rs7543828	1	220425914	T	C	0.1714	0.0104547	0.00138846	5.082e-14	0.0120805	0.00139369	4.39784e-18	3037460	primary	-
rs4846724	1	221967817	A	G	0.5326	0.00766902	0.00104874	2.623e-13	0.0071729	0.00105279	9.5438e-12	3037440	primary	-
rs7514140	1	224312130	C	G	0.9614	0.0137707	0.0027235	4.283e-07	0.0159699	0.00273815	5.46514e-09	3021280	primary	-
rs9804142	1	225673847	T	C	0.6984	0.00726925	0.0011401	1.816e-10	0.00776663	0.00114497	1.17507e-11	3037480	primary	-
rs114312101	1	227303589	A	T	0.065	-0.0114577	0.00212343	6.808e-08	-0.0125576	0.00213184	3.85012e-09	3034840	primary	-
rs2895927	1	230182053	T	G	0.7866	0.00760922	0.00127714	2.557e-09	0.00880981	0.00128242	6.43571e-12	3037460	primary	-
rs7543410	1	232618155	T	G	0.2422	0.00720783	0.00122137	3.602e-09	0.00791881	0.0012258	1.04604e-10	3037480	primary	-
rs1329125	1	234740880	T	C	0.3254	-0.0124262	0.00111796	1.059e-28	-0.0120416	0.00112327	8.18837e-27	3031150	primary	-
rs12131823	1	235554749	A	G	0.5374	0.0103049	0.00105201	1.182e-22	0.0109251	0.00105662	4.65925e-25	3022630	primary	-
rs918241	1	237420086	A	C	0.4856	0.00551688	0.00104911	1.453e-07	0.00743362	0.00105398	1.75232e-12	3024930	primary	-
rs12725303	1	237752694	A	G	0.5119	0.00679369	0.0010468	8.598e-11	0.00732893	0.00105151	3.17206e-12	3037480	primary	-
rs171881	1	241032670	A	T	0.2675	0.00572462	0.00118241	1.289e-06	0.00731409	0.00118793	7.41288e-10	3035780	primary	-
rs10802932	1	241353614	T	C	0.4602	-0.00618833	0.00105013	3.786e-09	-0.00668164	0.00105558	2.45404e-10	3035780	primary	-
rs628720	1	241806189	T	C	0.634	-0.00914804	0.00108699	3.899e-17	-0.00877502	0.00109291	9.8223e-16	3033260	primary	-
rs12569163	1	241878547	T	G	0.7883	-0.0123303	0.00183206	1.693e-11	-0.0115752	0.00183832	3.04199e-10	1484690	primary	-
rs7523793	1	242253024	T	C	0.6384	0.00779465	0.00108937	8.371e-13	0.00671732	0.00109329	8.04104e-10	3035720	primary	-
rs2275154	1	243433654	A	G	0.6708	0.015584	0.00111349	1.663e-44	0.0143324	0.00115537	2.45416e-35	3037300	primary	-
rs320323	1	243752002	T	C	0.8637	0.0145682	0.00152566	1.309e-21	0.00962424	0.00157903	1.09421e-09	3034970	primary	-
rs10927053	1	243811321	A	T	0.8944	-0.0173138	0.00170428	3.022e-24	-0.015734	0.0017363	1.2832e-19	3031440	primary	-
rs78831166	1	244269227	A	G	0.0546	0.0134987	0.0023172	5.694e-09	0.0134584	0.00233292	7.9791e-09	3000550	primary	-
rs515513	1	244448353	A	C	0.5332	-0.00874318	0.00105521	1.171e-16	-0.00798058	0.00106114	5.44663e-14	3000770	primary	-
rs6051439	20	2834433	T	C	0.3474	0.00686704	0.00109894	4.145e-10	0.00773421	0.001104	2.45878e-12	3037460	primary	-
rs2422859	20	3132828	T	G	0.5221	-0.00584484	0.00104753	2.415e-08	-0.00598204	0.00105881	1.60673e-08	3037480	primary	-
rs2208029	20	3314702	T	C	0.4819	0.00588031	0.00104719	1.962e-08	0.00589077	0.00106248	2.9505e-08	3037490	primary	-
rs35273008	20	3633221	A	T	0.9841	0.0189462	0.00421726	7.038e-06	0.0268535	0.00425657	2.81369e-10	2988420	primary	-
rs708912	20	8403550	T	C	0.7921	0.0103668	0.00128942	8.995e-16	0.0108422	0.0012924	4.8941e-17	3037450	primary	-
rs6078382	20	11883794	A	C	0.3985	0.0058017	0.00106876	5.682e-08	0.00587747	0.00107086	4.05245e-08	3037470	primary	-
rs6079462	20	14466997	T	G	0.7984	-0.0100552	0.00130424	1.262e-14	-0.0108997	0.00134082	4.32271e-16	3037430	primary	-
rs4141463	20	14747471	T	C	0.4176	-0.00863824	0.00106101	3.895e-16	-0.00690867	0.00108933	2.2659e-10	3037460	primary	-
rs6043521	20	15739745	T	C	0.6007	-0.00654674	0.00107107	9.841e-10	-0.00732125	0.00107421	9.39589e-12	3022340	primary	-
rs6044142	20	16559255	A	G	0.5694	-0.00739156	0.00105674	2.651e-12	-0.00767828	0.0010587	4.09011e-13	3037430	primary	-
rs2068078	20	16947769	T	G	0.7882	-0.00834709	0.00128065	7.139e-11	-0.0082594	0.00129142	1.59902e-10	3037470	primary	-
rs6034829	20	17424509	T	C	0.1784	0.00941579	0.00136674	5.618e-12	0.0089791	0.00137758	7.12385e-11	3037440	primary	-
rs806768	20	17814600	A	G	0.6103	-0.0057344	0.00107323	9.134e-08	-0.00675746	0.00107571	3.34522e-10	3035830	primary	-
rs6045213	20	18120208	A	G	0.6672	0.00587037	0.00111305	1.332e-07	0.0064729	0.00111558	6.5424e-09	3023210	primary	-
rs6035413	20	19674512	A	T	0.6516	-0.00882265	0.0010982	9.482e-16	-0.00930667	0.00110057	2.76141e-17	3037450	primary	-
rs4815005	20	20893309	T	C	0.1742	0.00725553	0.00138014	1.465e-07	0.0082347	0.00138814	2.98952e-09	3035060	primary	-
rs6035877	20	21512532	A	C	0.5342	0.00721031	0.00104896	6.261e-12	0.00763729	0.00105703	5.00283e-13	3037480	primary	-
rs4813456	20	22308161	C	G	0.3705	0.0076391	0.00108348	1.778e-12	0.00715859	0.00108871	4.8557e-11	3037440	primary	-
rs2567608	20	23017082	T	C	0.5463	-0.00649346	0.00105102	6.478e-10	-0.00743656	0.00105302	1.64007e-12	3037480	primary	-
rs4813529	20	24691928	T	G	0.3283	-0.00746997	0.00111427	2.03e-11	-0.0075818	0.00111707	1.14302e-11	3037440	primary	-
rs6141759	20	31177292	A	G	0.2372	-0.0106213	0.00123163	6.498e-18	-0.00878154	0.00127041	4.76638e-12	3030010	primary	-
rs202224508	20	31342066	T	C	0.2304	-0.0120713	0.00143672	4.399e-17	-0.0105588	0.00146131	4.98913e-13	2272140	primary	-
rs4911257	20	31359574	T	C	0.6131	0.00979146	0.00107435	7.958e-20	0.00677301	0.00112581	1.78674e-09	3037440	primary	-
rs6059989	20	33279604	A	G	0.5352	-0.00807765	0.00104911	1.369e-14	-0.00782975	0.00106552	2.00769e-13	3037440	primary	-
rs112579095	20	34530095	T	C	0.0724	0.0141775	0.00202442	2.496e-12	0.0128447	0.00205752	4.29827e-10	3021580	primary	-
rs76212001	20	39670354	T	C	0.0787	-0.0101353	0.00194833	1.973e-07	-0.0119772	0.00195226	8.51379e-10	3021600	primary	-
rs188339128	20	39691791	T	C	0.0111	-0.0334491	0.00502083	2.703e-11	-0.035373	0.00503425	2.11843e-12	3005440	primary	-
rs62208714	20	40905826	T	C	0.0672	-0.00983543	0.00209629	2.704e-06	-0.0116984	0.00210151	2.59644e-08	3019100	primary	-
rs6093705	20	41257630	A	C	0.6805	0.00953909	0.00112218	1.885e-17	0.0102196	0.00112493	1.0396e-19	3037430	primary	-
rs1006749	20	41716653	A	G	0.5199	0.00629554	0.00105023	2.044e-09	0.00894097	0.00108405	1.61443e-16	3020760	primary	-
rs4812671	20	41761291	A	T	0.5758	0.00611182	0.00105874	7.803e-09	0.00758479	0.00108924	3.32215e-12	3037490	primary	-
rs6130354	20	41978786	T	G	0.8639	-0.0108537	0.00152599	1.136e-12	-0.0104272	0.00155689	2.1204e-11	3037450	primary	-
rs6030819	20	42016041	A	T	0.1958	-0.011383	0.001319	6.12e-18	-0.0123131	0.00134899	7.00298e-20	3035740	primary	-
rs9875	20	42825487	T	C	0.6886	-0.00693745	0.00112998	8.287e-10	-0.00793272	0.00113274	2.50299e-12	3037450	primary	-
rs7271519	20	43626696	T	C	0.691	0.00980056	0.00113238	4.928e-18	0.0100072	0.00113524	1.19677e-18	3037450	primary	-
rs3092073	20	44595649	A	G	0.4573	-0.00711555	0.00105034	1.245e-11	-0.00729282	0.00105341	4.4193e-12	3037480	primary	-
rs56374036	20	46367372	A	G	0.7872	-0.00877024	0.00128475	8.695e-12	-0.00910392	0.00128712	1.51544e-12	3007740	primary	-
rs6122735	20	47523732	T	C	0.3927	0.00734591	0.00107147	7.096e-12	0.00815634	0.00107329	2.9757e-14	3037460	primary	-
rs6020560	20	49119419	T	C	0.5245	-0.00956544	0.00104786	6.936e-20	-0.0106509	0.00105008	3.56297e-24	3036870	primary	-
rs230009	20	49734175	A	G	0.4113	0.00734441	0.00106367	5.038e-12	0.00701501	0.001066	4.68213e-11	3035760	primary	-
rs6068200	20	51072377	A	G	0.3828	0.00732115	0.00108305	1.378e-11	0.00798152	0.00108501	1.89265e-13	3000820	primary	-
rs6063897	20	51606879	C	G	0.2431	-0.00970189	0.00122251	2.087e-15	-0.0106002	0.00122481	4.9485e-18	3024150	primary	-
rs1606263	20	53487470	T	C	0.311	-0.00918285	0.00113081	4.644e-16	-0.00984538	0.00113334	3.72049e-18	3035100	primary	-
rs6024420	20	54371100	T	C	0.3061	-0.00696376	0.0011357	8.707e-10	-0.00669349	0.00113815	4.07693e-09	3035630	primary	-
rs77901523	20	55533146	C	G	0.0345	0.019431	0.00287023	1.292e-11	0.0213041	0.00287696	1.31068e-13	3030610	primary	-
rs6070254	20	56336730	A	T	0.6747	0.00700204	0.00111722	3.669e-10	0.00805862	0.00111923	6.01573e-13	3035730	primary	-
rs7261037	20	58196703	A	C	0.9578	0.0184511	0.00260267	1.344e-12	0.0154323	0.00261919	3.8154e-09	3037450	primary	-
rs860973	20	58247236	T	C	0.1846	0.00998836	0.00135186	1.484e-13	0.00889575	0.00136043	6.19635e-11	3023200	primary	-
rs1182532	20	58393545	A	C	0.1549	0.0110653	0.00146338	3.997e-14	0.00954798	0.00146859	7.95486e-11	2966600	primary	-
rs2224427	20	58736133	A	G	0.4712	-0.0072062	0.00104825	6.208e-12	-0.00679809	0.00105283	1.06828e-10	3037440	primary	-
rs6027503	20	58893584	C	G	0.5689	-0.00805961	0.00105785	2.557e-14	-0.00743786	0.00106498	2.86761e-12	3030200	primary	-
rs6128812	20	58992369	T	C	0.817	-0.00792184	0.00135375	4.853e-09	-0.00783995	0.00135947	8.07306e-09	3035190	primary	-
rs6027896	20	59454810	T	C	0.6717	0.00736975	0.00111427	3.734e-11	0.00785207	0.00111732	2.10172e-12	3037440	primary	-
rs4812281	20	59794157	T	C	0.7402	0.0154091	0.00119321	3.744e-38	0.00996593	0.00153425	8.26728e-11	3037350	secondary	N/A
rs6028084	20	59838105	T	C	0.6106	0.0151426	0.00107339	3.438e-45	0.0102822	0.0013794	9.04917e-14	3035600	primary	rs4812281
rs3761226	20	60811072	A	C	0.4857	-0.0062827	0.00104727	1.981e-09	-0.00628998	0.00104894	2.01593e-09	3035530	primary	-
rs16983844	20	62225508	A	G	0.2089	0.0107414	0.00128902	7.862e-17	0.0107433	0.00129777	1.24982e-16	3028600	primary	-
rs6122051	20	62714026	T	C	0.27	-0.00816433	0.00118562	5.718e-12	-0.00801529	0.00119808	2.22989e-11	3001630	primary	-
rs77149260	20	62860034	A	G	0.1233	0.00890155	0.00159825	2.55e-08	0.00973283	0.00160784	1.41853e-09	3011850	primary	-
rs2824194	21	18422045	A	T	0.5035	0.0072616	0.00104663	3.972e-12	0.0073947	0.00104724	1.65186e-12	3036890	primary	-
rs1389997	21	19046075	T	G	0.3238	0.00791109	0.00111824	1.496e-12	0.00822268	0.00111945	2.05366e-13	3037470	primary	-
rs28807201	21	20044236	T	C	0.6998	-0.0113948	0.0011424	1.966e-23	-0.0115546	0.00114295	5.01584e-24	3033230	primary	-
rs2824999	21	20060670	T	C	0.7304	-0.00902318	0.00117916	1.977e-14	-0.00961589	0.00118006	3.67913e-16	3037430	primary	-
rs73224350	21	22288653	A	G	0.8618	0.00976036	0.00151954	1.331e-10	0.0103445	0.0015216	1.05774e-11	3024100	primary	-
rs232464	21	22695321	T	C	0.2226	0.00918058	0.00125785	2.908e-13	0.00956311	0.00125976	3.16941e-14	3037430	primary	-
rs207488	21	25213719	A	G	0.8177	0.00728968	0.00135526	7.508e-08	0.00780017	0.00135624	8.85456e-09	3037460	primary	-
rs55745100	21	33016364	T	C	0.9462	-0.0139917	0.0023209	1.654e-09	-0.013536	0.00232972	6.2421e-09	3032900	primary	-
rs71321400	21	33103158	A	G	0.1279	-0.0099192	0.00157062	2.693e-10	-0.0100474	0.00157781	1.91603e-10	3022430	primary	-
rs12627339	21	34279201	A	T	0.6982	0.00977487	0.00114004	9.963e-18	0.0104254	0.00114103	6.43418e-20	3036630	primary	-
rs11701924	21	34468489	T	C	0.737	-0.00791985	0.00118866	2.688e-11	-0.00886039	0.00119072	9.97788e-14	3036660	primary	-
rs62227705	21	34919593	A	C	0.7158	0.00738617	0.00116028	1.941e-10	0.00690031	0.0011689	3.56425e-09	3036640	primary	-
rs2298679	21	35247460	T	C	0.2051	-0.00979124	0.00129607	4.211e-14	-0.00939317	0.00130471	6.04712e-13	3036670	primary	-
rs75877036	21	35847890	A	T	0.9422	-0.0144694	0.00224264	1.107e-10	-0.0129409	0.00224499	8.19772e-09	3036300	primary	-
rs9984313	21	39193774	T	C	0.7582	-0.00781082	0.00122222	1.649e-10	-0.00796265	0.00122338	7.57994e-11	3036660	primary	-
rs7280000	21	39598054	C	G	0.4172	0.00843317	0.0010613	1.92e-15	0.00875128	0.00106254	1.77744e-16	3036630	primary	-
rs4818226	21	42633065	A	G	0.3202	0.0112177	0.00112168	1.507e-23	0.0107405	0.00112258	1.09285e-21	3036590	primary	-
rs9976560	21	44038275	C	G	0.7497	0.00845015	0.00120808	2.661e-12	0.00940365	0.00120894	7.34277e-15	3036650	primary	-
rs9977825	21	46494995	T	C	0.363	-0.00992976	0.00109036	8.474e-20	-0.0100274	0.00109134	3.99764e-20	3025130	primary	-
rs744507	21	47051787	C	G	0.6274	-0.00738023	0.00108507	1.036e-11	-0.00837364	0.00108677	1.30794e-14	3021560	primary	-
rs74323354	21	47843163	A	G	0.9268	0.0111949	0.00200946	2.533e-08	0.0122333	0.00201178	1.19553e-09	3035850	primary	-
rs2535692	22	18157282	A	G	0.2731	0.00686048	0.00117439	5.17e-09	0.0066353	0.00117589	1.67319e-08	3037490	primary	-
rs419438	22	20166723	T	G	0.5395	-0.00710053	0.00105089	1.411e-11	-0.00794188	0.00105257	4.51401e-14	3031090	primary	-
rs654880	22	20946457	A	G	0.2224	-0.00841906	0.00126007	2.361e-11	-0.00917987	0.00126199	3.48616e-13	3028690	primary	-
rs3788337	22	23412017	A	G	0.3666	0.00675177	0.00108602	5.071e-10	0.0071377	0.00108721	5.19742e-11	3036610	primary	-
rs2142840	22	25507595	C	G	0.3145	-0.00641458	0.00112693	1.257e-08	-0.00664105	0.00112856	3.99237e-09	3037490	primary	-
rs79020347	22	27591220	T	C	0.0196	-0.0214599	0.00378613	1.444e-08	-0.024635	0.00379117	8.14049e-11	3019160	primary	-
rs2065057	22	27975321	A	T	0.7055	0.00822781	0.00114891	7.974e-13	0.00835345	0.00115039	3.83097e-13	3032350	primary	-
rs134545	22	28799080	T	C	0.6426	-0.00799941	0.00109195	2.377e-13	-0.00785575	0.0010946	7.13392e-13	3036920	primary	-
rs2301586	22	29702910	A	T	0.6474	-0.00708895	0.00109518	9.629e-11	-0.00834048	0.00109922	3.25826e-14	3037450	primary	-
rs2530661	22	30024263	T	C	0.4683	0.0110261	0.00104862	7.373e-26	0.00677963	0.00120545	1.86445e-08	3037370	secondary	N/A
rs737945	22	30202774	C	G	0.4466	-0.0122237	0.00105253	3.525e-31	-0.0106552	0.0012119	1.46789e-18	3037350	primary	rs2530661
rs2413005	22	31405191	T	C	0.3118	0.00812354	0.00112958	6.394e-13	0.00929149	0.00113229	2.28769e-16	3037450	primary	-
rs4821186	22	34217224	T	C	0.2807	-0.00459136	0.00116449	8.042e-05	-0.00854701	0.00117765	3.93698e-13	3037490	primary	-
rs738988	22	34289025	A	G	0.7149	-0.0160469	0.00115902	1.355e-43	-0.0159423	0.0011728	4.38031e-42	3037310	primary	-
rs16993330	22	34343697	A	C	0.0587	-0.0239806	0.00223126	6.064e-27	-0.0217311	0.00225379	5.31302e-22	3023140	primary	-
rs11703948	22	38817047	A	G	0.9047	-0.0145783	0.00178331	2.967e-16	-0.0157895	0.0017863	9.64011e-19	3033060	primary	-
rs79157023	22	39154316	T	C	0.9474	-0.0102631	0.00236404	1.414e-05	-0.0132637	0.00236949	2.17212e-08	2986140	primary	-
rs77516118	22	39647168	T	C	0.7454	-0.00934344	0.00120743	1.008e-14	-0.00927095	0.00121072	1.89768e-14	3005800	primary	-
rs12170452	22	40019773	A	G	0.4445	0.0103416	0.00105301	9.161e-23	0.0113302	0.00105548	7.00227e-27	3037430	primary	-
rs41311445	22	42070374	A	C	0.901	0.0127429	0.00176487	5.192e-13	0.0148696	0.0018209	3.1855e-16	2993290	primary	-
rs133351	22	42431246	T	G	0.3968	-0.00602987	0.00106984	1.74e-08	-0.00893965	0.00110312	5.32018e-16	3035750	primary	-
rs137121	22	43013554	T	C	0.127	0.0126618	0.00157243	8.117e-16	0.0134511	0.00157601	1.40216e-17	3033690	primary	-
rs5759006	22	43273740	C	G	0.5188	0.00819486	0.00104725	5.079e-15	0.0077532	0.0010561	2.11433e-13	3037430	primary	-
rs8136156	22	43309509	A	G	0.5534	0.00790068	0.001155	7.917e-12	0.00716745	0.00116273	7.07807e-10	2522380	primary	-
rs5765717	22	44917646	T	G	0.4867	-0.0072398	0.00104688	4.659e-12	-0.0070576	0.00104836	1.67291e-11	3037440	primary	-
rs9626920	22	46428993	A	G	0.4113	0.00637439	0.00106697	2.316e-09	0.00701051	0.00106789	5.20923e-11	3017020	primary	-
rs710124	22	47080465	T	C	0.6301	0.00550865	0.00108498	3.838e-07	0.00609888	0.00109117	2.27954e-08	3031100	primary	-
rs801652	22	47202691	T	C	0.7286	0.00810835	0.00117669	5.553e-12	0.00835598	0.00118338	1.65157e-12	3037460	primary	-
rs142237780	22	48030529	T	C	0.0368	0.01756	0.0028203	4.772e-10	0.0183503	0.00282381	8.11646e-11	2949720	primary	-
rs5768157	22	48315016	A	G	0.6631	0.00669462	0.00110706	1.472e-09	0.00613357	0.00111991	4.32962e-08	3037480	primary	-
rs971136	22	48438408	A	G	0.622	-0.0089353	0.00108828	2.208e-16	-0.0079164	0.00110064	6.36075e-13	2986540	primary	-
rs2338719	22	48879639	T	C	0.3413	0.00839849	0.00110424	2.83e-14	0.00918439	0.00110581	9.93196e-17	3033770	primary	-
rs11541025	22	50354819	A	C	0.313	0.00584919	0.0011586	4.459e-07	0.00660656	0.00116009	1.23466e-08	2881170	primary	-
rs5771204	22	50614476	T	C	0.5802	0.00674104	0.00106529	2.481e-10	0.00742299	0.00106733	3.53308e-12	3008700	primary	-
rs1024374	22	51149320	C	G	0.5398	0.00975525	0.00105353	2.046e-20	0.00936846	0.001055	6.68428e-19	3016170	primary	-
rs10519486	2	1788847	A	G	0.2294	0.00224232	0.00124812	0.07238	0.00810028	0.00127934	2.42638e-10	3019990	primary	-
rs6737433	2	1903987	C	G	0.7747	0.0094532	0.00125313	4.564e-14	0.0113398	0.00128351	1.00067e-18	3034210	primary	-
rs11686212	2	3392295	A	G	0.6288	-0.00765816	0.0010838	1.594e-12	-0.00710534	0.00109052	7.242e-11	3033300	primary	-
rs9789761	2	3841136	T	C	0.1077	0.00704119	0.00168791	3.027e-05	0.0101522	0.0016998	2.33575e-09	3037480	primary	-
rs71449692	2	3879359	A	G	0.9779	-0.00880452	0.00369032	0.01705	-0.0210842	0.00371801	1.42099e-08	2825700	primary	-
rs2218006	2	4124058	A	G	0.6006	-0.00557915	0.00106835	1.766e-07	-0.00619959	0.00107551	8.19918e-09	3037500	primary	-
rs669952	2	4563477	A	G	0.1875	0.00779624	0.00134224	6.309e-09	0.00874638	0.00135177	9.7798e-11	3030060	primary	-
rs17581422	2	4825542	T	C	0.2224	0.0146255	0.00125825	3.116e-31	0.0105229	0.00172443	1.046e-09	3037360	primary	rs7603132
rs7603132	2	4951548	A	G	0.1897	0.0172902	0.00133623	2.702e-38	0.0110793	0.00182878	1.37589e-09	3029990	secondary	N/A
rs1453768	2	5390932	A	G	0.3824	0.00613206	0.00107671	1.23e-08	0.00842598	0.00108492	8.06998e-15	3037480	primary	-
rs73914230	2	5829704	A	G	0.9638	0.0230165	0.00281366	2.837e-16	0.0265777	0.00284412	9.20677e-21	3010880	primary	-
rs114244809	2	5834493	T	C	0.9625	0.00905534	0.00278194	0.001133	0.0182499	0.00281386	8.83087e-11	2977230	primary	-
rs4322814	2	5847675	A	G	0.1926	-0.00649002	0.0013269	1.005e-06	-0.00823485	0.00134703	9.75709e-10	3037500	primary	-
rs10186870	2	6712550	T	G	0.6013	-0.00602262	0.00107165	1.906e-08	-0.00802277	0.0010791	1.04816e-13	3020600	primary	-
rs10929474	2	7377513	A	T	0.2135	0.0114465	0.00128469	5.116e-19	0.0118106	0.00138317	1.35595e-17	3000800	primary	rs6760539
rs6760539	2	7437313	A	G	0.3046	0.00921932	0.0011377	5.354e-16	0.0068331	0.0012249	2.4262e-08	3033270	secondary	N/A
rs35739581	2	8088520	T	C	0.9179	0.0129609	0.00196007	3.776e-11	0.0152096	0.00197425	1.31888e-14	2872450	primary	-
rs76076331	2	10977585	T	C	0.1299	0.0220599	0.00155748	1.539e-45	0.0242526	0.00156941	7.165e-54	3033120	primary	-
rs4669646	2	11061715	A	G	0.0298	0.0137359	0.00307821	8.102e-06	0.0228572	0.00309794	1.60459e-13	3035740	primary	-
rs72779901	2	12365236	A	C	0.0832	0.00876937	0.00189475	3.686e-06	0.0107452	0.00190709	1.75693e-08	3036940	primary	-
rs72779695	2	12797853	T	C	0.1181	-0.0139671	0.00162135	7.028e-18	-0.0154345	0.0016439	6.05999e-21	3037440	primary	-
rs2459338	2	13050027	A	G	0.484	0.00770696	0.00104704	1.826e-13	0.00622783	0.00106313	4.68475e-09	3037470	primary	-
rs13017679	2	13660299	A	T	0.6565	-0.00613167	0.00110415	2.804e-08	-0.00866898	0.00111055	5.90262e-15	3024960	primary	-
rs12615825	2	15462120	T	C	0.7748	-0.00765681	0.00125316	9.958e-10	-0.00873691	0.00126065	4.19497e-12	3035040	primary	-
rs11096574	2	16644988	T	G	0.2677	0.00898841	0.0011818	2.827e-14	0.00976055	0.00119168	2.59957e-16	3037440	primary	-
rs312961	2	21349199	T	C	0.6282	-0.00438977	0.0010827	5.032e-05	-0.0065313	0.00109014	2.08206e-09	3037490	primary	-
rs6738860	2	22442099	A	T	0.4539	-0.00938354	0.00105197	4.656e-19	-0.00929436	0.0010586	1.63665e-18	3031730	primary	-
rs13030436	2	23301140	T	C	0.434	0.00787415	0.00105575	8.769e-14	0.0101951	0.00106738	1.27803e-21	3037420	primary	-
rs12986598	2	23633170	T	G	0.2712	-0.0050143	0.0011773	2.05e-05	-0.0081986	0.00119074	5.76665e-12	3035750	primary	-
rs2176263	2	24092773	C	G	0.6043	0.00695891	0.00107226	8.585e-11	0.00745893	0.00109495	9.61503e-12	3024940	primary	-
rs17763463	2	24256071	T	C	0.9029	0.010444	0.00176719	3.416e-09	0.0113606	0.00180863	3.3569e-10	3037460	primary	-
rs183720801	2	25427592	A	G	0.0294	-0.00435508	0.00310658	0.1609	0.0283557	0.00447741	2.40352e-10	3019870	secondary	N/A
rs11681881	2	25444521	A	G	0.8651	-0.010292	0.00154576	2.776e-11	-0.0109979	0.00157047	2.50694e-12	2982440	primary	-
rs192230289	2	25454104	T	C	0.0171	-0.026646	0.00405919	5.236e-11	-0.0510272	0.00585506	2.90606e-18	3002970	primary	rs183720801
rs555621092	2	26923070	A	G	0.0051	-0.0358872	0.00777219	3.885e-06	-0.0457284	0.00785316	5.7822e-09	2713320	primary	-
rs183231865	2	27366299	T	G	0.9909	-0.0262622	0.00569054	3.93e-06	-0.0354816	0.00575228	6.90445e-10	2848130	primary	-
rs188743186	2	27561317	A	G	0.1819	-0.00749433	0.00156829	1.765e-06	-0.00922861	0.001579	5.07774e-09	2272190	primary	-
rs780110	2	27685388	A	G	0.4336	-0.00895076	0.00114204	4.606e-15	-0.0102085	0.00119643	1.43266e-17	2596310	primary	-
rs7600066	2	28432793	T	C	0.1935	-0.0101871	0.00132455	1.456e-14	-0.00948736	0.00139757	1.13314e-11	3037460	primary	-
rs7585998	2	28584077	C	G	0.2553	-0.00302688	0.00120004	0.01165	-0.00791569	0.00126396	3.78605e-10	3037500	primary	-
rs56178008	2	29098543	A	T	0.4315	0.00971611	0.00105647	3.7e-20	0.0119734	0.00106596	2.82448e-29	3037410	primary	-
rs12996631	2	29572299	A	G	0.6043	-0.00598624	0.00107005	2.213e-08	-0.00751056	0.00107668	3.04381e-12	3037460	primary	-
rs13017699	2	30376345	A	T	0.5636	0.00608421	0.0010558	8.278e-09	0.00703041	0.00106341	3.813e-11	3033310	primary	-
rs7594102	2	31219424	A	C	0.6717	-0.00489043	0.00111473	1.148e-05	-0.00641828	0.0011222	1.06911e-08	3034960	primary	-
rs4630806	2	31292715	T	C	0.479	0.00367767	0.00104773	0.0004484	0.00630835	0.00105559	2.28457e-09	3035760	primary	-
rs10185507	2	34143568	T	C	0.4762	0.00686202	0.00104769	5.774e-11	0.00835653	0.0010627	3.73657e-15	3037490	primary	-
rs6717900	2	34386394	A	G	0.3677	0.00910517	0.00108549	4.929e-17	0.00886276	0.001099	7.36185e-16	3035730	primary	-
rs28607949	2	35041094	T	C	0.4539	-0.00819535	0.00105811	9.514e-15	-0.0114429	0.00107753	2.41858e-26	2996670	primary	-
rs6543891	2	35207592	T	C	0.31	-0.00400287	0.00113138	0.0004036	-0.00647119	0.00115034	1.85008e-08	3037470	primary	-
rs1595725	2	35767662	A	G	0.2436	-0.00810622	0.00121933	2.964e-11	-0.00993909	0.00123366	7.84471e-16	3035730	primary	-
rs305191	2	36252564	T	C	0.2675	0.00906586	0.00118246	1.763e-14	0.0112273	0.00119455	5.52105e-21	3035490	primary	-
rs3770963	2	36588106	T	C	0.6792	-0.00727711	0.00112129	8.586e-11	-0.0074534	0.00113073	4.34888e-11	3035760	primary	-
rs3770772	2	37192607	T	C	0.7452	0.00750145	0.0012033	4.549e-10	0.0083838	0.00121278	4.74948e-12	3024930	primary	-
rs2707237	2	38095622	A	G	0.5308	0.00386493	0.0010485	0.0002279	0.00701524	0.00105668	3.15935e-11	3037480	primary	-
rs3112178	2	38960967	A	G	0.2514	-0.00696654	0.00120616	7.66e-09	-0.00907718	0.00121556	8.17613e-14	3037470	primary	-
rs984707	2	40596632	T	G	0.3897	0.00615466	0.00107294	9.668e-09	0.00835313	0.00108459	1.34336e-14	3037470	primary	-
rs148738365	2	40836791	T	C	0.0474	-0.00903584	0.00248104	0.0002709	-0.0153362	0.00250562	9.3145e-10	2992150	primary	-
rs10180845	2	41475868	T	C	0.6343	-0.00959575	0.00108643	1.023e-18	-0.00827128	0.0011013	5.8917e-14	3037430	primary	-
rs188691722	2	41588757	A	G	0.9917	-0.0217022	0.00583837	0.0002012	-0.040041	0.00589834	1.13279e-11	2964130	primary	-
rs74507577	2	41931366	T	C	0.0546	-0.0087829	0.00230322	0.0001372	-0.0129389	0.00233018	2.81211e-08	3037110	primary	-
rs11891679	2	42275726	C	G	0.7534	0.00357221	0.0012143	0.003265	0.00817808	0.00122518	2.47273e-11	3035770	primary	-
rs13016201	2	43011795	T	C	0.1615	-0.00762279	0.00142231	8.34e-08	-0.0102702	0.00143519	8.31033e-13	3035800	primary	-
rs75313851	2	44591972	A	G	0.0647	-0.0185398	0.00212708	2.882e-18	-0.0192618	0.00218598	1.23454e-18	3037440	primary	-
rs12468040	2	44854981	T	G	0.3774	0.0115338	0.00107946	1.196e-26	0.012451	0.00110785	2.62603e-29	3037390	primary	-
rs343958	2	44942019	A	G	0.1502	0.00479687	0.0014646	0.001057	0.00815053	0.00149352	4.83492e-08	3037490	primary	-
rs741813	2	45167886	A	T	0.5642	-0.00852497	0.00105524	6.567e-16	-0.013065	0.00107637	6.64706e-34	3037450	primary	-
rs141921323	2	47234937	C	G	0.9969	-0.0357895	0.00951894	0.00017	-0.0624966	0.00963148	8.65329e-11	2969950	primary	-
rs3136337	2	48028465	T	C	0.1072	-0.0101065	0.00169187	2.326e-09	-0.0124093	0.00175582	1.57763e-12	3035660	primary	-
rs79073127	2	48573895	C	G	0.1204	-0.0134786	0.00161194	6.183e-17	-0.0127707	0.00169327	4.62777e-14	3022190	primary	-
rs4316980	2	48650308	T	C	0.3053	0.0100735	0.00113653	7.753e-19	0.0074997	0.00120765	5.29395e-10	3035600	primary	-
rs56012105	2	49080934	T	G	0.6014	-0.00892154	0.00106904	7.113e-17	-0.00926148	0.00108234	1.15947e-17	3035590	primary	-
rs12713051	2	49562932	A	G	0.3379	0.00574793	0.00111491	2.526e-07	0.00803718	0.00112728	1.00587e-12	2990510	primary	-
rs57081355	2	49605567	T	C	0.0855	-0.0160388	0.00187195	1.051e-17	-0.0174883	0.00191142	5.72619e-20	3035230	primary	-
rs11895566	2	49854117	T	C	0.5616	-0.00604603	0.00105486	9.963e-09	-0.00808817	0.00107837	6.36424e-14	3035630	primary	-
rs12476510	2	50391401	T	C	0.0843	0.00629716	0.00188387	0.0008288	0.0120534	0.00193578	4.76639e-10	3035690	primary	-
rs1851013	2	50630572	T	C	0.374	-0.00950475	0.00108173	1.544e-18	-0.0130096	0.00109519	1.52449e-32	3035610	primary	-
rs10189177	2	50744732	T	C	0.6143	-0.00735264	0.00107537	8.048e-12	-0.0113119	0.00110178	9.93429e-25	3035210	primary	-
rs3850335	2	51010895	T	C	0.1982	-0.00414123	0.00131258	0.001605	-0.00936609	0.00138632	1.4176e-11	3037520	primary	-
rs62140599	2	51017478	A	T	0.7842	0.0158461	0.00127196	1.261e-35	0.0203623	0.00133502	1.58698e-52	3037340	primary	-
rs62142894	2	51539442	T	C	0.2615	0.00965338	0.00119103	5.26e-16	0.0212169	0.00159601	2.51782e-40	3035740	primary	rs7423940
rs7423940	2	51562273	A	G	0.6204	-0.000565324	0.00107854	0.6004	0.0130348	0.00144347	1.71323e-19	3035780	secondary	N/A
rs116650699	2	51647759	C	G	0.0238	-0.0166285	0.00346121	1.552e-06	-0.0243002	0.00360401	1.55648e-11	2987900	primary	-
rs1516180	2	51932130	T	C	0.118	0.0207753	0.00162258	1.564e-37	0.0268813	0.00165037	1.19936e-59	3034970	primary	-
rs78006700	2	52211374	A	G	0.959	-0.0141447	0.00263883	8.302e-08	-0.0169503	0.00267046	2.1906e-10	3037470	primary	-
rs1344594	2	53416895	C	G	0.0766	0.0124182	0.00196873	2.838e-10	0.0157878	0.00200624	3.56499e-15	3033500	primary	-
rs10177230	2	53715181	T	C	0.4924	0.00638609	0.00104705	1.067e-09	0.00946687	0.00106913	8.38798e-19	3035020	primary	-
rs193262993	2	53738317	T	C	0.0127	0.0145724	0.00473756	0.002101	0.0277958	0.00483868	9.21922e-09	2955140	primary	-
rs62138036	2	54418977	A	G	0.0316	-0.0128974	0.00326598	7.837e-05	-0.0213619	0.00332837	1.3795e-10	2547820	primary	-
rs6726292	2	55156630	A	G	0.2759	0.00117731	0.00117068	0.3145	0.0123366	0.00129583	1.72871e-21	3037490	primary	rs78539852
rs75002848	2	55234345	T	C	0.0794	0.00886785	0.00193647	4.665e-06	0.0134044	0.00199971	2.03931e-11	3034070	primary	-
rs78539852	2	55304186	T	C	0.937	0.0125232	0.00215377	6.077e-09	0.0210859	0.00238398	9.16727e-19	3037090	secondary	N/A
rs3099082	2	55586647	T	G	0.5673	0.0070392	0.00105612	2.639e-11	0.0106052	0.00108667	1.68217e-22	3037450	primary	-
rs888280	2	56431425	A	T	0.1301	-0.00806464	0.00155539	2.157e-07	-0.00888976	0.0016121	3.49995e-08	3037470	primary	-
rs17047680	2	56466964	A	G	0.239	0.00744138	0.00122693	1.318e-09	0.00926809	0.00127921	4.31919e-13	3037480	primary	-
rs11676604	2	57410634	A	G	0.3874	-0.00844499	0.00107453	3.86e-15	-0.00837054	0.00110053	2.82858e-14	3035000	primary	-
rs13021827	2	57876873	T	C	0.775	0.0102882	0.00125305	2.199e-16	0.010411	0.00128941	6.78855e-16	3037460	primary	-
rs11688767	2	57988194	A	T	0.5107	-0.0142814	0.00104717	2.385e-42	-0.0126632	0.00113506	6.66302e-29	3034860	primary	-
rs11884509	2	58666295	C	G	0.8758	0.0173269	0.00158653	9.133e-28	0.0112111	0.00170644	5.03518e-11	3037390	primary	-
rs72817932	2	58927781	A	G	0.0366	-0.0066181	0.00281972	0.01893	-0.0194796	0.00290505	2.00828e-11	2966470	primary	-
rs17049712	2	58961136	T	C	0.2966	-0.0134261	0.00114558	1.007e-31	-0.0101918	0.00125119	3.77037e-16	3037370	primary	-
rs2540323	2	58973397	A	T	0.0969	0.00746373	0.00176882	2.449e-05	0.0127745	0.00190585	2.0446e-11	3037470	primary	-
rs186770769	2	59049405	A	C	0.0041	-0.0138452	0.00844657	0.1012	-0.0523273	0.00866929	1.58035e-09	2854830	primary	-
rs6704856	2	59170069	T	C	0.3166	0.00991907	0.00112491	1.167e-18	0.0105073	0.00116735	2.23789e-19	3037450	primary	-
rs13019114	2	59314142	T	C	0.6309	-0.00592739	0.00108433	4.584e-08	-0.0081948	0.00112896	3.90734e-13	3037450	primary	-
rs10210132	2	59471298	T	C	0.1731	0.00720537	0.00138305	1.895e-07	0.0130727	0.00143424	7.88504e-20	3037470	primary	-
rs11691352	2	59949495	A	G	0.3308	0.00774923	0.00111243	3.26e-12	0.0114518	0.0011293	3.64951e-24	3035760	primary	-
rs11679269	2	60061855	A	G	0.0757	-0.0074628	0.00197917	0.0001628	-0.0121677	0.00200613	1.31744e-09	3034340	primary	-
rs359261	2	60487134	T	C	0.367	0.0100627	0.00109222	3.161e-20	0.0110803	0.00111563	3.02391e-23	3000810	primary	-
rs56158183	2	60632924	A	G	0.076	0.0237137	0.00197566	3.428e-33	0.0180171	0.00207502	3.8592e-18	3033960	primary	-
rs10189857	2	60713235	A	G	0.5701	0.0137772	0.00105695	7.74e-39	0.016725	0.0011059	1.13633e-51	3037310	primary	-
rs2195086	2	60814466	T	G	0.8447	0.0124901	0.00144469	5.368e-18	0.0152506	0.00147627	5.12884e-25	3037440	primary	-
rs72805319	2	60883140	T	C	0.0135	-0.0106327	0.0045467	0.01937	-0.035718	0.00463088	1.22882e-14	3020760	primary	-
rs141627035	2	61427563	A	G	0.0252	-0.0199087	0.00340441	4.984e-09	-0.0228808	0.00356269	1.3419e-10	2921030	primary	-
rs10496091	2	61482261	A	G	0.2803	-0.0130629	0.001165	3.532e-29	-0.0124943	0.00122559	2.09807e-24	3037360	primary	-
rs4672530	2	62748319	T	C	0.1137	0.010971	0.00164832	2.814e-11	0.0116459	0.00166438	2.61214e-12	3037460	primary	-
rs35443214	2	63297247	T	C	0.8203	0.00780364	0.00137115	1.259e-08	0.0124939	0.0013893	2.40649e-19	3000860	primary	-
rs55940715	2	63929776	T	C	0.015	-0.0119255	0.00432636	0.005838	-0.0300386	0.00438831	7.63975e-12	3007230	primary	-
rs149904187	2	65221632	T	C	0.9938	-0.0231991	0.00687966	0.000746	-0.0471771	0.00695706	1.19196e-11	2851770	primary	-
rs35512022	2	65394309	A	G	0.2823	-0.0054061	0.00116281	3.331e-06	-0.00729225	0.001183	7.08444e-10	3035750	primary	-
rs6740462	2	65667272	A	C	0.7378	-0.00881767	0.00118967	1.249e-13	-0.00743578	0.00121587	9.61869e-10	3037450	primary	-
rs1819852	2	65892430	A	G	0.4396	-0.00531164	0.00105423	4.686e-07	-0.00715274	0.00106926	2.24045e-11	3037460	primary	-
rs2287281	2	65970726	A	T	0.4252	-0.0042456	0.00106486	6.698e-05	-0.00649285	0.00107595	1.59451e-09	3000850	primary	-
rs2049019	2	66671858	A	C	0.6812	0.00478756	0.00112283	2.007e-05	0.00887982	0.00113491	5.10648e-15	3037510	primary	-
rs1820986	2	68075346	A	G	0.1373	-0.0116032	0.00152079	2.349e-14	-0.0133723	0.00153699	3.30886e-18	3035740	primary	-
rs6731373	2	68503044	A	G	0.3456	-0.00872325	0.00110319	2.635e-15	-0.0105695	0.00111481	2.51852e-21	3021440	primary	-
rs180734848	2	69591691	T	C	0.9964	-0.0291024	0.00893644	0.001129	-0.0592666	0.00903693	5.44374e-11	2903180	primary	-
rs564868076	2	70478519	A	G	0.0022	-0.0322601	0.0118164	0.006333	-0.0773306	0.011949	9.68739e-11	2713330	primary	-
rs2706762	2	70488470	T	C	0.1478	0.00821664	0.00148043	2.85e-08	0.0082079	0.00149881	4.34409e-08	3012620	primary	-
rs58465019	2	71391163	A	G	0.5981	-0.00603153	0.00107087	1.78e-08	-0.00996064	0.00108207	3.40982e-20	3016970	primary	-
rs10190799	2	72392588	A	T	0.6271	-0.00721353	0.00108429	2.876e-11	-0.00745445	0.0010978	1.11856e-11	3024930	primary	-
rs34363861	2	73490412	A	G	0.5208	0.00851275	0.0010503	5.258e-16	0.011274	0.00106433	3.22844e-26	3020770	primary	-
rs12620091	2	73906819	T	C	0.5941	0.00499228	0.00106597	2.828e-06	0.00742025	0.00108094	6.66652e-12	3035070	primary	-
rs828867	2	74334462	A	G	0.5435	-0.00547181	0.00105438	2.109e-07	-0.00896582	0.00106867	4.87403e-17	3015110	primary	-
rs7560024	2	75828086	A	T	0.3363	-0.00284849	0.00110786	0.01014	-0.00662605	0.00112277	3.6015e-09	3035790	primary	-
rs142520681	2	75840147	T	C	0.0022	-0.0165349	0.0115707	0.1531	-0.0679575	0.0116924	6.16835e-09	2829800	primary	-
rs75724179	2	76480638	A	G	0.0101	0.0209807	0.00525205	6.466e-05	0.0316409	0.00532293	2.77687e-09	3015560	primary	-
rs10190071	2	77893810	A	C	0.4212	0.00508601	0.00106328	1.727e-06	0.00974207	0.00108415	2.56672e-19	3017350	primary	-
rs187587509	2	77969663	A	T	0.9841	-0.0123743	0.00430395	0.004035	-0.031066	0.00437542	1.24649e-12	2869250	primary	-
rs2056385	2	78867675	A	T	0.7983	0.00452666	0.001304	0.0005179	0.00853115	0.001323	1.13088e-10	3037470	primary	-
rs140845626	2	79490938	T	C	0.0155	-0.0142767	0.00425132	0.0007851	-0.0250287	0.00431619	6.67947e-09	3015400	primary	-
rs1159457	2	80002274	T	G	0.9558	-0.00744014	0.00254589	0.003475	-0.015698	0.00258327	1.22608e-09	3037190	primary	-
rs2916490	2	80192352	A	G	0.3069	-0.0104226	0.00113453	4.044e-20	-0.00969226	0.00115987	6.47146e-17	3037420	primary	-
rs111376634	2	80247352	A	C	0.0407	0.0117535	0.00266216	1.012e-05	0.0205825	0.00272546	4.28831e-14	3005530	primary	-
rs77599217	2	80413713	T	C	0.9141	-0.013909	0.00187247	1.103e-13	-0.016635	0.00196528	2.57322e-17	3020760	primary	-
rs75931210	2	80540462	T	C	0.9653	0.0193509	0.00286069	1.336e-11	0.024354	0.0029321	9.89926e-17	3033900	primary	-
rs6759220	2	80590324	A	G	0.2322	-0.00453442	0.00123924	0.0002535	-0.0141645	0.00131965	7.08362e-27	3037510	primary	-
rs1971117	2	80713484	C	G	0.682	-0.00526047	0.00112697	3.05e-06	-0.00989626	0.00114661	6.08613e-18	3019270	primary	-
rs6738160	2	81392921	T	C	0.5027	-0.00445974	0.00104652	2.028e-05	-0.00799245	0.00106271	5.44338e-14	3037500	primary	-
rs72919450	2	81999568	T	C	0.1027	-0.0118174	0.00172369	7.075e-12	-0.011569	0.00180495	1.45933e-10	3037440	primary	-
rs12471362	2	82388445	C	G	0.2356	-0.00552595	0.001233	7.41e-06	-0.0108148	0.00126986	1.64426e-17	3037500	primary	-
rs114638730	2	83059163	T	C	0.0128	-0.0255329	0.00468681	5.106e-08	-0.0348705	0.00484587	6.20415e-13	2996170	primary	-
rs114363006	2	84499954	T	C	0.9866	-0.0083601	0.00457443	0.06763	-0.0293381	0.00464531	2.69041e-10	3006220	primary	-
rs72932883	2	84545030	C	G	0.8408	0.00733329	0.0014306	2.954e-07	0.00970838	0.00145145	2.25104e-11	3035740	primary	-
rs11683207	2	98333290	T	C	0.8282	0.00869565	0.0013914	4.122e-10	0.0133137	0.00141465	4.89832e-21	3019070	primary	-
rs147607334	2	98433691	T	C	0.0215	-0.0213016	0.00396944	8.031e-08	-0.0311535	0.00416226	7.16761e-14	2508870	primary	-
rs115652492	2	98462458	T	C	0.0235	-0.0217888	0.00345855	2.97e-10	-0.0309479	0.00364715	2.1479e-17	3029750	primary	-
rs62156718	2	98862214	T	C	0.064	0.0119701	0.00213788	2.154e-08	0.0144002	0.00217767	3.77482e-11	3037490	primary	-
rs180957423	2	99954467	T	C	0.9919	0.0224954	0.00599794	0.0001766	0.0380083	0.00610437	4.77242e-10	2877280	primary	-
rs6715321	2	100109001	T	C	0.4284	-0.0097874	0.0010578	2.199e-20	-0.0118213	0.00108279	9.51674e-28	3035150	primary	-
rs146297952	2	100553210	A	G	0.0102	0.0165615	0.00533712	0.001914	0.0351732	0.00547874	1.36328e-10	2891870	primary	-
rs35300735	2	100667829	A	G	0.1855	0.0195646	0.00134615	7.377e-48	0.0140651	0.00152741	3.3077e-20	3037310	primary	-
rs4583487	2	100837126	T	G	0.3961	0.0229768	0.00106986	2.58e-102	0.0116608	0.00137304	2.01959e-17	3037050	secondary	N/A
rs111675296	2	100871571	C	G	0.9559	0.0164293	0.00256305	1.452e-10	0.0218903	0.00270222	5.45804e-16	3003100	primary	-
rs6542924	2	100893113	A	C	0.6796	0.02058	0.00112166	3.421e-75	0.018659	0.00131541	1.13455e-45	3035460	primary	rs4583487
rs2942904	2	101306999	A	G	0.4898	0.00770461	0.00104673	1.83e-13	0.00910533	0.00107844	3.0922e-17	3037420	primary	-
rs11683877	2	101644855	A	G	0.304	-0.00824349	0.00113755	4.265e-13	-0.00788336	0.00116223	1.17756e-11	3037450	primary	-
rs118129147	2	101756135	A	T	0.0018	0.0471447	0.0126618	0.0001968	0.110288	0.0128859	1.14062e-17	2887080	primary	-
rs7577705	2	102020770	A	G	0.8093	0.00442122	0.00133193	0.0009019	0.0085141	0.00136607	4.58904e-10	3037500	primary	-
rs139472275	2	103895426	T	C	0.1189	0.00967978	0.00162108	2.354e-09	0.0114628	0.00172735	3.2219e-11	3020790	primary	-
rs34748029	2	104060003	A	C	0.0866	0.0188978	0.00187681	7.58e-24	0.0186481	0.00207804	2.86189e-19	2984740	primary	rs1837714
rs1837714	2	104450445	C	G	0.3952	0.0129709	0.00107028	8.338e-34	0.0102939	0.00121199	2.00687e-17	3037360	secondary	N/A
rs6717419	2	104498762	C	G	0.0022	0.00563632	0.0115383	0.6251	0.0686542	0.0116969	4.37256e-09	2845710	primary	-
rs182550251	2	104708055	T	G	0.9975	0.0301361	0.01089	0.005657	0.0765894	0.0110421	4.02929e-12	2812100	primary	-
rs57463591	2	105869624	T	C	0.129	0.00911267	0.00156554	5.845e-09	0.0129984	0.00159125	3.11811e-16	3019950	primary	-
rs13429686	2	105925165	A	G	0.8725	0.0145425	0.00156882	1.862e-20	0.0199491	0.00159248	5.31237e-36	3037430	primary	-
rs6724709	2	107260133	C	G	0.4027	0.00497143	0.001067	3.174e-06	0.0066222	0.00108445	1.01828e-09	3036930	primary	-
rs9789595	2	107539301	T	C	0.6081	0.013768	0.00107186	9.162e-38	0.0189583	0.00109493	3.64266e-67	3037320	primary	-
rs1820310	2	107982974	A	C	0.2575	0.00485558	0.00119667	4.961e-05	0.00760315	0.00121937	4.50847e-10	3037500	primary	-
rs182547196	2	109297803	A	G	0.9881	0.00881772	0.00492727	0.07346	0.0316041	0.00499271	2.45091e-10	2913270	primary	-
rs7589741	2	109950545	A	T	0.3882	-0.00690825	0.00107369	1.244e-10	-0.00817676	0.0010877	5.58396e-14	3037470	primary	-
rs3811038	2	113240183	T	C	0.7214	0.00950087	0.00116764	4.05e-16	0.00893605	0.00119825	8.81014e-14	3034980	primary	-
rs72823521	2	113446619	T	G	0.1992	0.00692236	0.00132714	1.83e-07	0.0108065	0.0013629	2.20849e-15	2959990	primary	-
rs1049137	2	113975110	A	G	0.7463	-0.00651197	0.00120287	6.181e-08	-0.00832328	0.00122051	9.1341e-12	3035750	primary	-
rs11900605	2	114449152	T	C	0.4159	0.00513904	0.00106163	1.293e-06	0.00801857	0.00107566	9.01466e-14	3037490	primary	-
rs62164492	2	115798618	C	G	0.8645	0.00745501	0.00152929	1.09e-06	0.0122886	0.00155706	2.96893e-15	3035660	primary	-
rs12621553	2	116152348	T	C	0.5585	-0.00690453	0.00105406	5.742e-11	-0.0116136	0.00107341	2.7899e-27	3035640	primary	-
rs532638370	2	116825567	T	C	0.0066	0.0137892	0.0068373	0.04372	0.04698	0.006936	1.25834e-11	2713330	primary	-
rs28513960	2	117588471	A	G	0.3769	0.00579382	0.0010823	8.642e-08	0.0103106	0.00109966	6.83808e-21	3023140	primary	-
rs6705667	2	118624064	A	G	0.4524	-0.00511719	0.00105189	1.144e-06	-0.0101664	0.00106953	1.99208e-21	3033970	primary	-
rs1438856	2	119570839	A	G	0.3532	-0.00386513	0.00109508	0.0004165	-0.00706686	0.00111274	2.14132e-10	3035690	primary	-
rs11691795	2	120350946	A	T	0.183	0.00800734	0.00135365	3.317e-09	0.0130702	0.00137627	2.1636e-21	3035640	primary	-
rs71424326	2	120489240	T	C	0.058	-0.0138944	0.00225544	7.252e-10	-0.0140487	0.00229203	8.82375e-10	2992220	primary	-
rs12613044	2	122626526	C	G	0.4463	-0.00715039	0.0010526	1.095e-11	-0.00938452	0.00108233	4.29587e-18	3037430	primary	-
rs116156258	2	122653927	T	C	0.0181	0.00594832	0.00399141	0.1361	0.0253611	0.00410218	6.31539e-10	2937260	primary	-
rs62169215	2	123576559	T	G	0.766	-0.00822994	0.00123592	2.76e-11	-0.00887753	0.00127108	2.86424e-12	3037450	primary	-
rs11895308	2	124035378	T	C	0.3915	0.00337321	0.00107205	0.001653	0.00693048	0.00109892	2.8517e-10	3037510	primary	-
rs7573618	2	124428611	A	G	0.3987	0.00748	0.00106867	2.567e-12	0.00805629	0.00109333	1.72439e-13	3037450	primary	-
rs56201719	2	125012058	C	G	0.2877	0.0110453	0.00115587	1.226e-21	0.0128918	0.00117722	6.56515e-28	3037440	primary	-
rs12612022	2	125290839	T	C	0.6817	0.00645198	0.0011234	9.271e-09	0.00724738	0.00115346	3.31717e-10	3036950	primary	-
rs72843198	2	125293580	T	C	0.0482	0.0170867	0.00244851	2.992e-12	0.019595	0.00252061	7.61013e-15	3023690	primary	-
rs141637611	2	125425037	A	C	0.0026	0.0290744	0.0106073	0.006131	0.0653608	0.0107638	1.2611e-09	2850280	primary	-
rs148064621	2	125952405	A	C	0.9971	0.0222522	0.0100661	0.02705	0.0573048	0.0101914	1.87848e-08	2838450	primary	-
rs193244403	2	126034805	T	C	0.1003	-0.0134014	0.00174547	1.619e-14	-0.0170067	0.00177428	9.23038e-22	3024890	primary	-
rs187430004	2	127002506	T	C	0.002	0.0295452	0.0120354	0.0141	0.0734845	0.0121922	1.66825e-09	2876460	primary	-
rs28387129	2	127427673	T	C	0.1002	0.00772182	0.00176324	1.188e-05	0.0111789	0.00178361	3.66745e-10	2966890	primary	-
rs59038595	2	127957428	A	C	0.4204	-0.00689706	0.00106033	7.78e-11	-0.0091781	0.00107554	1.4199e-17	3035720	primary	-
rs7578247	2	128562813	A	G	0.6377	-0.0079832	0.0010887	2.254e-13	-0.0121088	0.00110664	7.26443e-28	3036910	primary	-
rs34739831	2	129588757	A	G	0.8427	0.00717872	0.00143718	5.88e-07	0.0105451	0.00145581	4.37446e-13	3037480	primary	-
rs1922715	2	129953740	T	C	0.431	0.00437004	0.00105662	3.54e-05	0.00651757	0.00107654	1.41126e-09	3037470	primary	-
rs2521934	2	130376928	A	G	0.6357	-0.00368344	0.00108732	0.000706	-0.00722477	0.00110942	7.40537e-11	3037480	primary	-
rs112349871	2	130395286	T	G	0.026	0.0138845	0.00330443	2.645e-05	0.0247921	0.00339537	2.84037e-13	3007550	primary	-
rs2315598	2	133277754	T	C	0.4414	-0.00514428	0.00105377	1.051e-06	-0.00795289	0.00106781	9.48907e-14	3037480	primary	-
rs527837917	2	133980564	A	G	0.9981	0.027818	0.0127132	0.02864	0.0845692	0.0128638	4.89168e-11	2713330	primary	-
rs72843280	2	134536352	A	C	0.8229	-0.00445199	0.00137066	0.001162	-0.00880801	0.00139187	2.48032e-10	3037490	primary	-
rs16830012	2	134812663	T	G	0.9658	-0.0108734	0.00288665	0.0001655	-0.0200514	0.00292784	7.46169e-12	3021600	primary	-
rs115430077	2	135205052	A	G	0.986	0.00788333	0.00450667	0.08027	0.0256069	0.00456175	1.98391e-08	2966360	primary	-
rs1346825	2	137259109	T	C	0.1314	0.00471007	0.00154883	0.002358	0.0106572	0.00157502	1.32031e-11	3037510	primary	-
rs7340271	2	137492022	A	G	0.5064	0.00304396	0.00104659	0.003628	0.00836018	0.00107576	7.75933e-15	3037510	primary	-
rs16839236	2	138404751	A	G	0.5134	-0.00354076	0.0010476	0.000725	-0.00866407	0.00107773	9.04328e-16	3033340	primary	-
rs11897647	2	138451864	T	C	0.1811	0.00919216	0.00135874	1.333e-11	0.0124638	0.00138652	2.48926e-19	3037470	primary	-
rs16840311	2	138864290	A	G	0.3978	-0.00554065	0.00106908	2.186e-07	-0.00831511	0.00109324	2.82881e-14	3037470	primary	-
rs7601784	2	139470731	A	G	0.1339	0.0103091	0.00153652	1.954e-11	0.0136556	0.00156403	2.5236e-18	3037450	primary	-
rs344698	2	140129860	A	G	0.2095	0.00538665	0.00128579	2.8e-05	0.00865813	0.00138038	3.55792e-10	3037470	primary	-
rs11902126	2	140174172	A	T	0.2637	-0.00757874	0.00118749	1.747e-10	-0.010022	0.00128187	5.35615e-15	3037460	primary	-
rs58101352	2	140277226	A	G	0.9792	-0.0290518	0.00366864	2.402e-15	-0.029683	0.00379315	5.05959e-15	3033800	primary	-
rs1464297	2	140653749	T	C	0.6515	-0.0106953	0.00109813	2.052e-22	-0.0133309	0.00113833	1.12054e-31	3037410	primary	-
rs4461204	2	141600541	T	C	0.0728	-0.0119231	0.00201456	3.256e-09	-0.0155283	0.002048	3.39765e-14	3035780	primary	-
rs13026625	2	141949960	T	C	0.4703	0.00836206	0.00104836	1.504e-15	0.00800116	0.00107933	1.23428e-13	3037430	primary	-
rs11685467	2	142197623	A	G	0.2327	0.00432267	0.00123832	0.000481	0.0146098	0.00134904	2.48806e-27	3037470	secondary	N/A
rs1483149	2	142319979	T	C	0.2689	-0.0120832	0.00118013	1.329e-24	-0.015862	0.00136793	4.33795e-31	3037380	primary	rs11685467,rs355588
rs355588	2	142385034	A	G	0.9388	0.0177896	0.00218298	3.661e-16	0.0141928	0.00233927	1.30158e-09	3037440	secondary	N/A
rs1191970	2	142759003	A	G	0.33	-0.00561014	0.00111915	5.354e-07	-0.0082795	0.00114099	3.97511e-13	3003120	primary	-
rs9287335	2	143006923	A	T	0.2733	-0.00551399	0.00117446	2.662e-06	-0.00833639	0.00119773	3.39874e-12	3035760	primary	-
rs1017752	2	143380979	T	C	0.4902	-0.0088667	0.00104671	2.44e-17	-0.00995744	0.00106602	9.5669e-21	3037420	primary	-
rs3856363	2	143902663	T	C	0.2661	-0.00363024	0.00118439	0.002178	-0.0108193	0.00120499	2.73938e-19	3035770	primary	-
rs10189912	2	144162609	A	G	0.6362	-0.0134478	0.00108764	4.095e-35	-0.0160369	0.00111196	3.75056e-47	3037330	primary	-
rs28396876	2	144487090	A	G	0.6169	-0.0125336	0.00107634	2.449e-31	-0.0163085	0.0010993	8.65735e-50	3037360	primary	-
rs17666845	2	144816988	A	G	0.6944	-0.00771611	0.00113665	1.134e-11	-0.00861466	0.0011946	5.54007e-13	3033320	primary	-
rs35339313	2	145139727	T	C	0.3517	0.00692027	0.00109657	2.779e-10	0.00878757	0.00117235	6.59537e-14	3033290	primary	-
rs12327962	2	145218605	A	G	0.1334	-0.00740398	0.00154014	1.527e-06	-0.0103804	0.0016146	1.28389e-10	3032790	primary	-
rs11682833	2	145623920	T	C	0.0739	-0.0190866	0.00200014	1.389e-21	-0.0241528	0.00205439	6.52593e-32	3037420	primary	-
rs55855159	2	145749950	T	C	0.2712	0.00971546	0.00117762	1.584e-16	0.00746706	0.00128831	6.79125e-09	3034050	secondary	N/A
rs274842	2	145922779	A	G	0.3843	-0.00798964	0.0010757	1.106e-13	-0.0103093	0.0011712	1.34065e-18	3037470	primary	rs55855159
rs187841532	2	146203298	A	G	0.0012	0.0551731	0.0158795	0.0005123	0.107235	0.0161236	2.91525e-11	2751730	primary	-
rs1484916	2	146350066	C	G	0.0598	-0.00592437	0.00220763	0.007287	-0.0144898	0.00225842	1.39993e-10	3035050	primary	-
rs189887894	2	146471967	A	T	0.0062	0.0114535	0.00678521	0.09139	0.0440837	0.00691021	1.77662e-10	2931730	primary	-
rs79766583	2	146701256	T	G	0.1272	0.0086452	0.00158016	4.466e-08	0.0141372	0.00160703	1.40365e-18	3000080	primary	-
rs10432338	2	147806785	T	G	0.1865	-0.00746945	0.00134337	2.691e-08	-0.0143927	0.00143457	1.09379e-23	3037450	primary	-
rs12476278	2	148123250	A	G	0.1596	0.00386406	0.00142874	0.006838	0.0113904	0.0015184	6.30659e-14	3037490	primary	-
rs17742342	2	148633936	A	C	0.799	-0.0126672	0.00130569	2.973e-22	-0.0189299	0.00132916	5.02731e-46	3037420	primary	-
rs13423152	2	149200767	T	C	0.7373	0.00396253	0.00118958	0.0008655	0.00764404	0.00120624	2.34152e-10	3034230	primary	-
rs12614977	2	149510282	A	G	0.0663	0.00608981	0.00210562	0.003824	0.0153341	0.00213217	6.39435e-13	3030110	primary	-
rs10173759	2	150727271	T	C	0.0247	-0.00701585	0.00339395	0.03871	-0.0224402	0.00344172	7.02782e-11	2997050	primary	-
rs745720	2	150858540	T	C	0.171	0.00539439	0.00138975	0.0001038	0.00787315	0.00141123	2.42013e-08	3037490	primary	-
rs2222760	2	151345113	A	G	0.2826	-0.0079443	0.00116243	8.236e-12	-0.00886511	0.00118258	6.55907e-14	3035760	primary	-
rs5011637	2	151645050	T	G	0.2617	0.00554824	0.0011904	3.153e-06	0.00813053	0.00121737	2.40949e-11	3037500	primary	-
rs2190368	2	151752775	A	G	0.509	0.00597155	0.00104668	1.16e-08	0.00759096	0.00108753	2.95247e-12	3037450	primary	-
rs35233519	2	151998046	T	C	0.3489	-0.00647965	0.00110073	3.94e-09	-0.00738944	0.0011478	1.21107e-10	3021520	primary	-
rs35025729	2	152000796	T	C	0.2338	0.00640243	0.00123629	2.23e-07	0.00930996	0.00126882	2.17651e-13	3037460	primary	-
rs34288092	2	153177757	A	G	0.0747	-0.00733488	0.00199026	0.0002286	-0.0119891	0.0020184	2.85206e-09	3037500	primary	-
rs35087630	2	154793237	A	T	0.2673	0.00760516	0.00118989	1.642e-10	0.00887122	0.00125898	1.83706e-12	2999140	primary	-
rs62172784	2	154824502	A	G	0.8925	0.01025	0.00169024	1.324e-09	0.0105217	0.00174747	1.73214e-09	3034050	primary	-
rs799809	2	155197887	A	T	0.7048	-0.00651199	0.00114953	1.473e-08	-0.00837281	0.00119431	2.37282e-12	3024920	primary	-
rs16837770	2	155366857	A	G	0.2005	-0.00561904	0.00130691	1.711e-05	-0.0108806	0.0013388	4.39708e-16	3037490	primary	-
rs62170775	2	155535967	T	G	0.446	-0.00832611	0.00105296	2.623e-15	-0.00882276	0.00107532	2.31025e-16	3035730	primary	-
rs2591158	2	155647666	T	G	0.6711	-0.00605704	0.00111771	5.98e-08	-0.00851717	0.00117268	3.78533e-13	3015970	primary	-
rs1900132	2	155703068	A	G	0.7126	-0.00513527	0.00115623	8.943e-06	-0.00997819	0.00120334	1.11282e-16	3037510	primary	-
rs11677994	2	156463754	A	G	0.4107	0.000677904	0.00106361	0.5237	0.00725946	0.00116459	4.56148e-10	3037490	primary	-
rs2139036	2	156511426	T	C	0.6785	-0.00565079	0.00112033	4.569e-07	-0.0110397	0.00120699	5.88589e-20	3037490	primary	-
rs148259429	2	156608859	A	G	0.9852	-0.0185069	0.00444225	3.096e-05	-0.0269299	0.00453686	2.92421e-09	2890320	primary	-
rs12473428	2	156693900	T	C	0.9021	0.0105287	0.00176097	2.245e-09	0.0165322	0.00180577	5.42541e-20	3036650	primary	-
rs2103263	2	156837934	T	C	0.6561	-0.00648629	0.00110157	3.9e-09	-0.0110159	0.00114163	4.94977e-22	3037450	primary	-
rs61597598	2	156996626	A	G	0.1274	-0.00900596	0.00156979	9.634e-09	-0.0140276	0.00166676	3.89215e-17	3035770	primary	-
rs72892121	2	157134495	T	C	0.9332	0.0165132	0.00209574	3.293e-15	0.0176725	0.00217368	4.28462e-16	3037430	primary	-
rs34967558	2	157490241	T	C	0.764	-0.0100957	0.00123228	2.557e-16	-0.0123395	0.00128582	8.25851e-22	3037440	primary	-
rs7601304	2	157707699	A	T	0.8767	0.00662955	0.00159605	3.276e-05	0.0119304	0.00162561	2.15143e-13	3020170	primary	-
rs143832276	2	157908788	A	T	0.9927	-0.0183067	0.00620172	0.003155	-0.0420149	0.00630099	2.59336e-11	2983830	primary	-
rs185923464	2	158487190	A	G	0.0248	-0.0122194	0.0033782	0.0002977	-0.0211419	0.00346007	9.94761e-10	3013170	primary	-
rs758278	2	158862120	A	G	0.374	0.00385543	0.00108141	0.0003633	0.00889012	0.00110204	7.20861e-16	3037470	primary	-
rs4664980	2	159439911	T	C	0.797	0.00884605	0.00130087	1.046e-11	0.0117212	0.00132236	7.73374e-19	3037470	primary	-
rs11693305	2	159597901	A	G	0.0877	0.0101224	0.00186071	5.337e-08	0.0112025	0.00189694	3.51416e-09	3002220	primary	-
rs7567974	2	160271750	T	G	0.1699	0.00613424	0.00139332	1.068e-05	0.0112217	0.00144302	7.45399e-15	3037480	primary	-
rs17829933	2	160861579	A	G	0.3275	-0.000727233	0.00111788	0.5153	0.00636949	0.00116539	4.61468e-08	3021670	primary	-
rs12998587	2	161242295	T	C	0.2974	0.00919344	0.00114469	9.636e-16	0.00991969	0.00117427	2.97427e-17	3037440	primary	-
rs55874516	2	161359854	A	G	0.0368	0.0251244	0.00278015	1.605e-19	0.0283593	0.00285093	2.58941e-23	3035490	primary	-
rs13025770	2	161495726	T	C	0.1831	-0.00900133	0.00135334	2.903e-11	-0.0112922	0.00138409	3.38966e-16	3035730	primary	-
rs2884364	2	161977647	A	G	0.3818	-0.0159498	0.00107703	1.286e-49	-0.0153922	0.00115116	8.93089e-41	3037310	primary	-
rs3171840	2	162105530	T	C	0.294	0.0132387	0.00114851	9.691e-31	0.0106733	0.00122909	3.82414e-18	3037390	primary	-
rs12617656	2	162851147	T	C	0.6754	-0.0129625	0.00127986	4.164e-24	-0.0119474	0.00131085	7.92092e-20	2315730	primary	-
rs13416088	2	162997659	A	G	0.1925	-0.00454705	0.00134564	0.0007277	-0.00967024	0.00137781	2.24191e-12	2954670	primary	-
rs2615327	2	164348164	C	G	0.3759	-0.0117801	0.00108041	1.113e-27	-0.0131192	0.00110114	9.98075e-33	3036830	primary	-
rs10497239	2	164531305	A	T	0.1634	-0.00798867	0.00141699	1.723e-08	-0.00994731	0.00144163	5.19828e-12	3029930	primary	-
rs17183814	2	166152389	A	G	0.0725	-0.00589972	0.00202039	0.003502	-0.0172447	0.00207595	9.82201e-17	3029830	primary	-
rs7567296	2	166295835	A	G	0.7638	0.0039813	0.00123192	0.001229	0.00778231	0.00129158	1.6866e-09	3037490	primary	-
rs10497260	2	166310361	A	T	0.0826	-0.0139691	0.00190161	2.045e-13	-0.020881	0.001974	3.7682e-26	3034950	primary	-
rs1551336	2	166460479	T	C	0.4276	-0.00520179	0.00105765	8.718e-07	-0.00673412	0.00107931	4.39518e-10	3037500	primary	-
rs10803801	2	166656507	T	C	0.2747	-0.010514	0.00117259	3.059e-19	-0.00731895	0.00120672	1.31814e-09	3035710	primary	-
rs11887519	2	167246517	T	C	0.1336	-0.00294158	0.00153841	0.05588	-0.00984136	0.00165079	2.49771e-09	3035790	primary	-
rs186772363	2	167413648	T	C	0.0177	0.00913707	0.00403009	0.02336	0.0395125	0.00437406	1.66472e-19	2945060	primary	-
rs67300634	2	167432379	A	T	0.5517	0.00474131	0.00105246	6.65e-06	0.00752432	0.0010848	4.02982e-12	3035680	primary	-
rs76474225	2	169112526	T	C	0.0604	-0.0118769	0.00220745	7.444e-08	-0.0158288	0.00224035	1.60244e-12	3007290	primary	-
rs7597462	2	169226358	A	T	0.7666	0.00636788	0.00123702	2.638e-07	0.00801972	0.00125874	1.8752e-10	3037490	primary	-
rs16855816	2	169624261	A	G	0.8963	0.00993452	0.0017168	7.18e-09	0.0118487	0.00174095	1.00429e-11	3035740	primary	-
rs3770611	2	170143494	A	C	0.3541	0.0050781	0.00109665	3.644e-06	0.00684491	0.0011089	6.71403e-10	3023510	primary	-
rs12612683	2	170220594	T	C	0.732	0.00545826	0.00118171	3.854e-06	0.0068496	0.00119441	9.76857e-09	3035780	primary	-
rs12692948	2	171185221	A	C	0.6497	-0.0072406	0.00109757	4.208e-11	-0.00805634	0.00110869	3.68732e-13	3033310	primary	-
rs34127006	2	172313566	C	G	0.9387	0.00915189	0.00218132	2.72e-05	0.0167247	0.00221023	3.82021e-14	3037470	primary	-
rs79131834	2	172350436	T	C	0.0519	-0.00675271	0.00235886	0.004199	-0.0135647	0.00239641	1.5102e-08	3037480	primary	-
rs62182444	2	172812544	A	C	0.2427	-0.0126065	0.00122052	5.239e-25	-0.0101729	0.00135501	6.02241e-14	3037370	secondary	N/A
rs788171	2	172921832	T	C	0.3738	0.00930009	0.00108183	8.23e-18	0.0112328	0.00119925	7.49462e-21	3035710	primary	rs62182444
rs2676507	2	173729572	A	G	0.3179	0.00825973	0.00112368	1.971e-13	0.0070272	0.0011375	6.50214e-10	3037450	primary	-
rs3754740	2	174062595	A	G	0.6643	0.00946612	0.00110804	1.304e-17	0.00838019	0.00142789	4.38585e-09	3037420	secondary	N/A
rs10193498	2	174094345	A	T	0.7471	0.0112688	0.00120378	7.89e-21	0.00920385	0.00155657	3.36152e-09	3037430	primary	rs3754740
rs7579774	2	174162500	A	G	0.2877	-0.00694431	0.00115935	2.103e-09	-0.00957643	0.00118193	5.38947e-16	3019280	primary	-
rs2919151	2	174193639	T	G	0.4865	0.00869276	0.00104864	1.135e-16	0.0110371	0.00106323	3.03439e-25	3027300	primary	-
rs151222059	2	174735734	A	G	0.9662	-0.0151305	0.00292034	2.208e-07	-0.0182257	0.00295186	6.64484e-10	2985980	primary	-
rs11688834	2	174933420	T	C	0.2767	0.00605814	0.00116963	2.228e-07	0.0075634	0.00118474	1.72515e-10	3037470	primary	-
rs72915557	2	175199092	A	G	0.0598	-0.0205705	0.00220694	1.158e-20	-0.0305023	0.00223147	1.55256e-42	3036870	primary	-
rs1840633	2	175713988	A	G	0.3754	0.00679959	0.0010809	3.154e-10	0.00876037	0.00109717	1.41058e-15	3035770	primary	-
rs62183418	2	176233578	A	G	0.8881	0.0119589	0.00165984	5.8e-13	0.0147311	0.00170772	6.3416e-18	3037450	primary	-
rs4972778	2	176483881	T	C	0.5709	-0.00612088	0.00105719	7.059e-09	-0.00768522	0.00109525	2.26941e-12	3037470	primary	-
rs17400325	2	178565913	T	C	0.9597	-0.0242337	0.0026674	1.038e-19	-0.0249245	0.00270209	2.85795e-20	3022130	primary	-
rs77056518	2	178887611	T	C	0.0985	-0.00853779	0.00175644	1.17e-06	-0.0130172	0.00177842	2.48836e-13	3035770	primary	-
rs2044480	2	179939493	A	G	0.0972	-0.00755667	0.00177099	1.984e-05	-0.0108923	0.00178744	1.1028e-09	3021680	primary	-
rs259808	2	180791419	T	G	0.1893	-0.00863438	0.00133569	1.016e-10	-0.00778589	0.00137709	1.56876e-08	3037480	primary	-
rs12693219	2	180923138	T	C	0.4214	0.0101068	0.00105998	1.496e-21	0.011447	0.00114752	1.95268e-23	3035710	primary	-
rs57282763	2	180961890	A	T	0.1211	0.00170888	0.00160402	0.2869	0.0123935	0.00170627	3.77227e-13	3036950	primary	-
rs7588437	2	181575281	A	G	0.3601	0.00707094	0.00109005	8.747e-11	0.00743512	0.00110304	1.57787e-11	3037440	primary	-
rs10189949	2	182132131	T	C	0.922	0.00940578	0.00195119	1.434e-06	0.0118722	0.0019716	1.72711e-09	3037480	primary	-
rs16867434	2	182359592	T	C	0.909	-0.00736882	0.00182584	5.437e-05	-0.0127217	0.00184986	6.10819e-12	3015840	primary	-
rs72896637	2	183543531	T	G	0.073	0.0166887	0.00201944	1.412e-16	0.0209515	0.0020418	1.05293e-24	3013470	primary	-
rs1561369	2	183702964	A	G	0.1205	0.00881876	0.00161166	4.451e-08	0.0105425	0.001631	1.02094e-10	3021110	primary	-
rs2705746	2	183892106	T	C	0.0308	-0.0165417	0.00303552	5.046e-08	-0.0275756	0.00306947	2.61514e-19	3023480	primary	-
rs58400473	2	184370023	A	G	0.4829	-0.0043673	0.00104712	3.034e-05	-0.00664017	0.00106007	3.75434e-10	3037480	primary	-
rs10497636	2	184609810	A	T	0.1573	-0.00646887	0.00143718	6.751e-06	-0.0101245	0.00146821	5.35694e-12	3037490	primary	-
rs62177067	2	185232019	T	C	0.1567	-0.00854594	0.00143942	2.9e-09	-0.0105888	0.00146238	4.4615e-13	3037460	primary	-
rs1021043	2	185507421	A	G	0.6038	-0.00581654	0.00106981	5.43e-08	-0.00663211	0.0011054	1.97626e-09	3037500	primary	-
rs75142797	2	185845180	C	G	0.0825	0.0151877	0.00190317	1.459e-15	0.0148195	0.00209552	1.52697e-12	3033310	secondary	N/A
rs72898998	2	186115979	T	C	0.3958	0.00861599	0.00107	8.126e-16	0.00856485	0.00115423	1.16789e-13	3037440	primary	rs75142797
rs6749577	2	186489185	T	G	0.4212	-0.00860988	0.00105975	4.489e-16	-0.00935142	0.00107508	3.36703e-18	3037440	primary	-
rs62179650	2	189135884	A	G	0.2979	0.00870135	0.0011511	4.06e-14	0.0102022	0.00116238	1.67969e-18	3000800	primary	-
rs2014259	2	191251090	T	G	0.3704	-0.0063062	0.00108354	5.874e-09	-0.00723957	0.00109403	3.65696e-11	3037460	primary	-
rs62181533	2	192905876	A	C	0.5083	0.00668342	0.00104912	1.888e-10	0.00908037	0.00105901	9.96252e-18	3023180	primary	-
rs4850810	2	193754771	T	G	0.5292	-0.0131458	0.00105089	6.678e-36	-0.0130773	0.00111544	9.60875e-32	3022370	primary	-
rs2264021	2	194283676	A	G	0.6778	0.0103774	0.00111969	1.898e-20	0.00751472	0.00120039	3.84411e-10	3037430	primary	-
rs73055568	2	194641042	T	G	0.0581	-0.0133315	0.00227909	4.927e-09	-0.0168717	0.00232313	3.80073e-13	2925720	primary	-
rs6434728	2	195894145	T	G	0.2077	0.00686067	0.00129076	1.066e-07	0.00965502	0.00130759	1.53774e-13	3033330	primary	-
rs6756935	2	196514057	T	C	0.137	-0.00865158	0.00152222	1.318e-08	-0.00884619	0.00153845	8.92011e-09	3035640	primary	-
rs2007031	2	198181443	A	G	0.6198	0.00567499	0.0010779	1.401e-07	0.00718777	0.00109713	5.69823e-11	3037500	primary	-
rs115075036	2	198391102	A	G	0.0079	-0.0263516	0.00610918	1.609e-05	-0.0396152	0.00617247	1.38036e-10	2843090	primary	-
rs997467	2	199182704	T	C	0.433	0.0103594	0.00105633	1.051e-22	0.00752944	0.00109525	6.21527e-12	3035690	primary	-
rs1455350	2	199497115	A	T	0.4866	-0.0160963	0.00104749	2.755e-53	-0.0161129	0.00108001	2.46986e-50	3033750	primary	-
rs17266097	2	200275209	T	C	0.3984	0.00879034	0.00106911	1.996e-16	0.00814013	0.0011167	3.11178e-13	3035700	primary	-
rs6711399	2	200462840	T	C	0.181	-0.0129307	0.00136828	3.369e-21	-0.0125352	0.00143145	2.00588e-18	2996510	primary	-
rs1653301	2	201076401	A	G	0.3882	-0.00970302	0.00107369	1.61e-19	-0.00984196	0.00108669	1.34256e-19	3037430	primary	-
rs34189321	2	203036920	A	T	0.8736	0.0147459	0.00157509	7.838e-21	0.0170896	0.00159886	1.15034e-26	3035700	primary	-
rs13010214	2	203571962	C	G	0.1059	-0.00779771	0.00170048	4.527e-06	-0.0107811	0.00172474	4.08166e-10	3037480	primary	-
rs140540544	2	205686348	A	G	0.9621	-0.0139796	0.00274128	3.407e-07	-0.016768	0.00276107	1.2554e-09	3035090	primary	-
rs78016092	2	206429322	A	G	0.0647	-0.00730427	0.00214145	0.0006473	-0.012768	0.00215873	3.32727e-09	2996870	primary	-
rs111341725	2	207258925	T	C	0.1487	-0.00905218	0.00147108	7.572e-10	-0.0112918	0.0014851	2.88509e-14	3035770	primary	-
rs1263671	2	207996447	T	C	0.8335	-0.00870728	0.00140564	5.861e-10	-0.0135782	0.00141987	1.14376e-21	3032970	primary	-
rs10172483	2	208300941	A	T	0.7725	0.00612813	0.00124817	9.137e-07	0.00738046	0.00126003	4.70281e-09	3037460	primary	-
rs13402422	2	208827123	T	C	0.3478	0.00651775	0.00109895	3.008e-09	0.00890829	0.00110711	8.52335e-16	3035780	primary	-
rs56016194	2	210900649	C	G	0.4416	-0.00566182	0.00105429	7.873e-08	-0.00820161	0.00106428	1.29564e-14	3034190	primary	-
rs2371001	2	211467548	A	G	0.5108	-0.00928749	0.00104675	7.151e-19	-0.0116983	0.00105756	1.92741e-28	3037430	primary	-
rs3791702	2	212280780	T	C	0.6952	0.00843836	0.00113671	1.139e-13	0.010768	0.00114607	5.69111e-21	3037450	primary	-
rs55897719	2	212590841	A	C	0.3055	-0.0126672	0.00114572	2.042e-28	-0.0142633	0.00115549	5.25362e-35	2985950	primary	-
rs17344454	2	213001643	A	C	0.9368	0.00523815	0.00215078	0.01488	0.0120982	0.00217072	2.49837e-08	3036580	primary	-
rs72944349	2	213854123	T	C	0.7246	0.00687167	0.00117133	4.44e-09	0.00939214	0.00118201	1.92784e-15	3037490	primary	-
rs7597126	2	215009358	T	C	0.4971	-0.00831404	0.00104938	2.324e-15	-0.0107232	0.00105979	4.58733e-24	3020930	primary	-
rs139770913	2	215232913	T	G	0.0046	0.0276561	0.00794031	0.0004963	0.049938	0.00801874	4.73444e-10	2880770	primary	-
rs11681287	2	215295184	A	G	0.1456	0.0125557	0.00148355	2.601e-17	0.00935953	0.00157744	2.96759e-09	3037410	primary	-
rs6713695	2	215393529	A	G	0.4684	-0.0105975	0.0010486	5.175e-24	-0.00906242	0.00111524	4.43698e-16	3037420	primary	-
rs736143	2	217698787	A	G	0.2058	-0.00613443	0.00129463	2.151e-06	-0.00808268	0.00130366	5.64697e-10	3035790	primary	-
rs897877	2	219192755	A	G	0.4182	-0.00517284	0.001063	1.137e-06	-0.00606821	0.00107213	1.51398e-08	3024920	primary	-
rs1043160	2	220037756	A	G	0.386	-0.00431159	0.00107806	6.352e-05	-0.00650151	0.00109251	2.66522e-09	3019240	primary	-
rs11886864	2	220156531	A	G	0.8359	-0.00840106	0.0014128	2.736e-09	-0.00931223	0.0014353	8.6974e-11	3037470	primary	-
rs145979116	2	220412282	T	G	0.9788	-0.0321899	0.00370438	3.639e-18	-0.0315639	0.00374345	3.40456e-17	2920580	primary	-
rs6748457	2	220793239	T	G	0.3427	-0.00489152	0.00110289	9.198e-06	-0.00729504	0.00111133	5.22966e-11	3035260	primary	-
rs11690112	2	221253683	T	G	0.6506	0.00685555	0.00109778	4.239e-10	0.00760456	0.00110723	6.50586e-12	3035760	primary	-
rs10153660	2	221537867	A	G	0.5124	-0.00502933	0.00105571	1.9e-06	-0.00603739	0.00106487	1.43132e-08	2986590	primary	-
rs1971218	2	221835288	A	G	0.5241	0.00853371	0.0010544	5.785e-16	0.00783278	0.00106158	1.60194e-13	2999100	primary	-
rs4099413	2	222716083	A	C	0.7745	-0.0061405	0.00125207	9.367e-07	-0.00860682	0.00126237	9.23222e-12	3037470	primary	-
rs111915841	2	225467840	C	G	0.3327	0.00954672	0.00111052	8.22e-18	0.010597	0.00112743	5.49415e-21	3037410	primary	-
rs12995062	2	225547310	A	G	0.8938	0.0153615	0.00170188	1.78e-19	0.0164251	0.00172642	1.83508e-21	3024870	primary	-
rs10208109	2	226021611	T	C	0.5681	0.00351055	0.00105635	0.0008887	0.00656216	0.00106906	8.34338e-10	3037500	primary	-
rs2163413	2	226349200	A	G	0.8185	-0.0130302	0.00136039	9.856e-22	-0.0150381	0.00138725	2.21866e-27	3024860	primary	-
rs12694681	2	226609241	T	G	0.692	0.00885661	0.00113418	5.784e-15	0.00889214	0.00115372	1.28454e-14	3033270	primary	-
rs7603395	2	228994703	A	G	0.6508	0.0121022	0.00109762	2.876e-28	0.012864	0.00111201	5.97324e-31	3037370	primary	-
rs62201212	2	229173304	T	C	0.1375	0.0119249	0.00151986	4.294e-15	0.0126574	0.00154154	2.19605e-16	3035730	primary	-
rs116363367	2	229317253	A	T	0.138	0.00381958	0.00151712	0.01182	0.00847727	0.0015409	3.7653e-08	3037480	primary	-
rs13383306	2	230179536	A	C	0.0547	-0.0135886	0.00230109	3.521e-09	-0.0145713	0.00232024	3.38344e-10	3037470	primary	-
rs143970234	2	230743390	A	G	0.1237	0.0104733	0.00159302	4.875e-11	0.0115425	0.00160413	6.22223e-13	3023220	primary	-
rs7571716	2	233441420	T	C	0.2836	0.00692518	0.00116112	2.462e-09	0.00850337	0.00116939	3.5517e-13	3036130	primary	-
rs13007783	2	233566679	A	G	0.3492	-0.0145066	0.00110079	1.164e-39	-0.00930774	0.00143194	8.02785e-11	3019850	secondary	N/A
rs6704768	2	233592501	A	G	0.5664	-0.0153293	0.00105609	9.672e-48	-0.0111877	0.00137404	3.88129e-16	3035960	primary	rs13007783
rs4663617	2	236744626	A	T	0.2399	0.0103504	0.00122635	3.173e-17	0.0101332	0.00123584	2.41607e-16	3032500	primary	-
rs4663220	2	236846042	T	G	0.4966	0.00676964	0.00104811	1.057e-10	0.0081097	0.00105732	1.71893e-14	3028320	primary	-
rs36116433	2	236979552	T	C	0.4525	-0.00698433	0.0010534	3.358e-11	-0.00661587	0.00106235	4.73693e-10	3025140	primary	-
rs6725848	2	237079100	C	G	0.1743	-0.0137843	0.00138271	2.075e-23	-0.0103278	0.00139561	1.35964e-13	3022350	primary	-
rs58964929	2	238873673	A	G	0.3839	0.00621592	0.00107606	7.615e-09	0.00633445	0.00108335	5.00168e-09	3036650	primary	-
rs79747966	2	239965444	T	C	0.1521	-0.00881843	0.00146239	1.641e-09	-0.00911577	0.00147807	6.9443e-10	3015340	primary	-
rs72993796	2	240321051	T	C	0.882	0.0148511	0.00163104	8.583e-20	0.0135452	0.00167374	5.83259e-16	3003650	primary	-
rs2931203	2	240324316	A	T	0.7566	-0.00918581	0.00122107	5.379e-14	-0.00895597	0.00125448	9.38937e-13	3028760	primary	-
rs10182982	2	242403921	A	T	0.4438	-0.00583356	0.00105341	3.068e-08	-0.00674178	0.00105945	1.9721e-10	3036150	primary	-
rs7651086	3	145558	C	G	0.4569	0.00647506	0.00105042	7.083e-10	0.00784963	0.00105482	9.94136e-14	3037450	primary	-
rs5004846	3	2568479	A	G	0.824	-0.00813012	0.00137441	3.316e-09	-0.00839431	0.00137937	1.16046e-09	3035730	primary	-
rs769789	3	3753470	T	C	0.8107	-0.00956856	0.00133569	7.871e-13	-0.0110079	0.00134075	2.20764e-16	3037470	primary	-
rs1846436	3	4787125	A	G	0.6946	0.00578876	0.00113876	3.708e-07	0.00710088	0.00114309	5.23165e-10	3023220	primary	-
rs17234990	3	7195141	T	C	0.6802	-0.00835713	0.0011219	9.375e-14	-0.00876982	0.0011261	6.82105e-15	3037450	primary	-
rs329036	3	7763665	T	C	0.2319	-0.00610918	0.0012398	8.319e-07	-0.00775952	0.00124518	4.6157e-10	3037500	primary	-
rs62236816	3	8252091	A	G	0.6485	-0.00910545	0.00109596	9.708e-17	-0.00919082	0.00110036	6.67832e-17	3037430	primary	-
rs2664076	3	9133971	A	G	0.383	-0.00660429	0.00107639	8.492e-10	-0.00729337	0.00108159	1.5495e-11	3037470	primary	-
rs34283953	3	9907511	T	C	0.0146	0.0176161	0.00443304	7.065e-05	0.0303437	0.00445482	9.66206e-12	2941510	primary	-
rs164938	3	10315103	T	G	0.3936	-0.00806379	0.00107104	5.122e-14	-0.00921534	0.00107532	1.03602e-17	3037440	primary	-
rs9813525	3	13119540	T	C	0.3127	0.00812117	0.00112937	6.42e-13	0.0105595	0.00113436	1.29361e-20	3033800	primary	-
rs62232802	3	13338289	A	C	0.174	0.00990567	0.00138066	7.251e-13	0.00951737	0.00138715	6.83434e-12	3035510	primary	-
rs35452994	3	14510442	A	G	0.1957	-0.00912418	0.00133796	9.163e-12	-0.0104232	0.00134515	9.28407e-15	2951480	primary	-
rs62241810	3	14978154	T	C	0.2574	0.0049244	0.00119716	3.893e-05	0.00828376	0.00124544	2.90618e-11	3035780	primary	-
rs116374624	3	15031154	A	T	0.0248	-0.0177778	0.00337026	1.329e-07	-0.02751	0.0034945	3.48024e-15	3027370	primary	-
rs7651039	3	15648004	T	C	0.4807	0.00455301	0.00104988	1.445e-05	0.00651613	0.00105727	7.13054e-10	3022500	primary	-
rs748832	3	16851202	A	G	0.6314	0.0100718	0.00108463	1.608e-20	0.00818955	0.00114634	9.05803e-13	3037430	primary	-
rs4685405	3	16981683	T	G	0.185	-0.0114371	0.00134756	2.115e-17	-0.0093693	0.00142248	4.50058e-11	3037420	primary	-
rs114521505	3	17408018	A	G	0.9405	0.00905782	0.00223618	5.116e-05	0.012762	0.00225099	1.43201e-08	2972000	primary	-
rs34582652	3	18124170	A	T	0.9855	0.0321787	0.00456	1.707e-12	0.0344781	0.00461663	8.12737e-14	2798850	primary	-
rs7634036	3	18508640	C	G	0.2394	-0.00936131	0.00122658	2.314e-14	-0.00923555	0.00124406	1.13865e-13	3035710	primary	-
rs5021426	3	18700484	T	C	0.7246	-0.0111567	0.00117133	1.657e-21	-0.0121057	0.00118005	1.08288e-24	3037440	primary	-
rs586829	3	20553778	A	G	0.6292	0.00991755	0.0010834	5.487e-20	0.00927029	0.00112715	1.95982e-16	3036850	primary	-
rs4858241	3	20669071	T	G	0.6323	-0.00718196	0.00108549	3.676e-11	-0.00687686	0.00112902	1.12205e-09	3035750	primary	-
rs6767338	3	21084864	T	C	0.5901	-0.00731067	0.00106392	6.347e-12	-0.00766891	0.00107316	8.92883e-13	3037480	primary	-
rs72625841	3	21430442	T	G	0.7383	0.00864832	0.00119074	3.779e-13	0.00850325	0.00120219	1.51478e-12	3035730	primary	-
rs11706806	3	21732444	A	G	0.2832	-0.00654035	0.00116409	1.929e-08	-0.00889653	0.00117174	3.1361e-14	3023240	primary	-
rs115364451	3	21854933	T	C	0.205	0.00851125	0.00129935	5.739e-11	0.00892057	0.0013064	8.59043e-12	3022470	primary	-
rs73050248	3	23208215	T	C	0.8175	-0.0127644	0.00135468	4.395e-21	-0.0130695	0.00136207	8.36658e-22	3037420	primary	-
rs826374	3	24163921	A	C	0.7718	-0.00891155	0.00124681	8.819e-13	-0.00903496	0.00126176	8.0325e-13	3037480	primary	-
rs2683530	3	24211739	T	C	0.5356	0.0068668	0.00104917	5.96e-11	0.00786396	0.00106208	1.31868e-13	3037460	primary	-
rs73036489	3	24568718	T	C	0.9264	-0.0119362	0.00200861	2.813e-09	-0.0149756	0.00201996	1.22718e-13	3023210	primary	-
rs13085461	3	24950387	C	G	0.4744	0.00777975	0.00104788	1.132e-13	0.00793083	0.0010526	4.90278e-14	3037460	primary	-
rs6773363	3	27793632	T	C	0.5422	0.00648627	0.00105025	6.588e-10	0.00713058	0.00105666	1.49695e-11	3037490	primary	-
rs73055556	3	28027538	A	G	0.1377	0.0111245	0.00151998	2.507e-13	0.0138775	0.00152909	1.13004e-19	3031550	primary	-
rs11921695	3	28716202	T	C	0.0905	-0.0111942	0.00182447	8.479e-10	-0.0143149	0.00183391	5.91856e-15	3035370	primary	-
rs10865834	3	31599298	A	G	0.2525	-0.0104895	0.00120691	3.584e-18	-0.0107175	0.00121287	9.87792e-19	3024880	primary	-
rs4678463	3	34270633	T	G	0.2518	-0.00950255	0.00120552	3.217e-15	-0.0109295	0.00121258	1.99735e-19	3037460	primary	-
rs7614270	3	35025388	A	C	0.1481	-0.0101505	0.00147354	5.648e-12	-0.00918294	0.00148615	6.45e-10	3035760	primary	-
rs9818103	3	35671945	A	G	0.7522	0.00611867	0.00121198	4.445e-07	0.00859132	0.00122335	2.17456e-12	3037470	primary	-
rs113054910	3	36531717	T	C	0.9895	0.0237515	0.00519013	4.725e-06	0.0360856	0.00521937	4.71867e-12	2971510	primary	-
rs9985296	3	36889621	T	C	0.3825	-0.0103135	0.00107676	9.856e-22	-0.0113848	0.00108337	7.88508e-26	3036840	primary	-
rs7621270	3	38709928	A	G	0.7971	0.00700853	0.00130111	7.166e-08	0.0090568	0.00130893	4.54097e-12	3037480	primary	-
rs9853735	3	42245515	T	C	0.3222	-0.00436351	0.00111969	9.746e-05	-0.00728347	0.00112669	1.01663e-10	3037500	primary	-
rs115824515	3	44413626	T	C	0.0228	-0.0161583	0.00353027	4.717e-06	-0.023247	0.00355631	6.28371e-11	2995050	primary	-
rs75782645	3	44940602	A	G	0.8756	-0.0106563	0.00158588	1.82e-11	-0.0142239	0.00159733	5.34849e-19	3035760	primary	-
rs11130144	3	47667934	T	C	0.3363	-0.0123145	0.00110984	1.317e-28	-0.0176086	0.00113405	2.27133e-54	3024850	primary	-
rs73078367	3	48708347	T	C	0.1182	0.0305916	0.00162971	1.3e-78	0.0114538	0.00186273	7.80207e-10	3003880	secondary	N/A
rs34890793	3	49619493	T	C	0.8377	0.0260536	0.00141909	2.783e-75	0.016477	0.00163601	7.38685e-24	3037150	primary	-
rs9837520	3	49722356	A	G	0.2821	0.0295455	0.00117184	2.89e-140	0.0202447	0.00142934	1.53857e-45	2989820	primary	rs73078367,rs7627910
rs79581555	3	49738816	A	G	0.0508	-0.0341925	0.00241711	1.969e-45	-0.0276015	0.00260405	2.99723e-26	2951870	primary	-
rs7627910	3	49971831	T	C	0.5482	0.0262165	0.0010517	3.69e-137	0.0146891	0.00125052	7.37193e-32	3035170	secondary	N/A
rs56122560	3	50316007	T	G	0.8937	-0.016182	0.00187526	6.187e-18	-0.015085	0.0018946	1.69119e-15	2489320	primary	-
rs2710332	3	52978691	A	G	0.7212	0.00660149	0.00116933	1.649e-08	0.00909962	0.00120063	3.48153e-14	3024920	primary	-
rs62252819	3	53440128	A	T	0.7517	-0.00701921	0.00121888	8.47e-09	-0.00923246	0.00124214	1.06396e-13	2999120	primary	-
rs2633723	3	53754418	T	C	0.6118	0.00872976	0.00107399	4.355e-16	0.0103644	0.00108881	1.74821e-21	3035750	primary	-
rs78080987	3	54228328	A	C	0.0011	-0.0680405	0.0182511	0.0001928	-0.105619	0.0183248	8.22904e-09	2272200	primary	-
rs6445633	3	54230638	A	C	0.3113	0.00964476	0.00113008	1.402e-17	0.011719	0.00114281	1.12974e-24	3037410	primary	-
rs1473346	3	54410633	T	G	0.7877	-0.00714636	0.00127955	2.332e-08	-0.0093092	0.00128881	5.0825e-13	3037470	primary	-
rs1851043	3	54633739	A	G	0.6107	0.00403564	0.00107314	0.0001696	0.00705477	0.00108323	7.3807e-11	3037480	primary	-
rs2172122	3	56576175	C	G	0.361	-0.00924516	0.00108989	2.207e-17	-0.00891336	0.00109545	4.06268e-16	3034990	primary	-
rs17235841	3	57186580	A	C	0.7869	0.00617439	0.00128044	1.418e-06	0.00871391	0.00129359	1.62585e-11	3024940	primary	-
rs6808671	3	58231112	T	C	0.368	-0.00893868	0.001085	1.742e-16	-0.0832301	0.00342059	8.97407e-131	3037440	primary	rs59760856,rs9822855,rs13071861
rs59760856	3	58283496	A	C	0.6047	-0.000268943	0.00107053	0.8018	-0.0810722	0.00335444	4.75877e-129	3035820	secondary	N/A
rs9822855	3	58327540	T	C	0.3007	0.00199338	0.00114107	0.08061	-0.0793191	0.00340868	8.9745e-120	3037520	secondary	N/A
rs13071861	3	58371332	C	G	0.8519	0.0110624	0.00147372	6.093e-14	0.0155227	0.00177448	2.17653e-18	3035010	secondary	N/A
rs11130785	3	60807883	T	G	0.6233	0.00586026	0.00107986	5.728e-08	0.00679159	0.00108836	4.36931e-10	3037450	primary	-
rs2736752	3	60817322	T	G	0.784	0.00904727	0.00127479	1.271e-12	0.0106374	0.00128495	1.24828e-16	3021950	primary	-
rs35580497	3	62331761	A	G	0.1452	-0.00805195	0.00149053	6.575e-08	-0.0101159	0.00150097	1.58883e-11	3015950	primary	-
rs9848406	3	62457846	C	G	0.0505	-0.0121571	0.00239664	3.933e-07	-0.014885	0.00242992	9.02616e-10	3019570	primary	-
rs6774533	3	62471086	T	C	0.6964	0.00844032	0.00114079	1.372e-13	0.0114112	0.00115446	4.86257e-23	3022470	primary	-
rs1512021	3	62544818	A	C	0.8697	-0.00650143	0.0015591	3.051e-05	-0.00996927	0.00157206	2.27499e-10	3019100	primary	-
rs2087704	3	63820493	T	G	0.2064	0.00555477	0.00130111	1.965e-05	0.00804472	0.00130906	7.97651e-10	2999160	primary	-
rs853286	3	64285502	T	G	0.8908	0.0118923	0.00167769	1.354e-12	0.0121673	0.00169376	6.79001e-13	3037440	primary	-
rs59110590	3	64434481	A	G	0.5644	-0.00950673	0.00105559	2.137e-19	-0.00904946	0.00106716	2.25283e-17	3035740	primary	-
rs3923375	3	65412603	T	C	0.1314	-0.00825763	0.00156109	1.226e-07	-0.0116695	0.00157024	1.07236e-13	2989960	primary	-
rs6765502	3	65662123	T	C	0.1816	-0.00999648	0.0013601	1.987e-13	-0.00962018	0.0013874	4.0923e-12	3024890	primary	-
rs77554090	3	65711935	T	C	0.0733	-0.0175408	0.00201211	2.843e-18	-0.0187487	0.00205157	6.31987e-20	3024010	primary	-
rs1444048	3	66919377	T	C	0.4402	-0.00592957	0.00105407	1.849e-08	-0.00777007	0.0010611	2.43077e-13	3037490	primary	-
rs7628995	3	68323423	A	G	0.656	0.00870818	0.00110529	3.312e-15	0.010355	0.00111324	1.3819e-20	3016600	primary	-
rs9841097	3	68809059	A	T	0.4154	0.00818033	0.00106191	1.327e-14	0.00757895	0.00107031	1.43044e-12	3036910	primary	-
rs73117392	3	70002020	T	C	0.9437	-0.0231174	0.00227921	3.556e-24	-0.0196922	0.0023212	2.18338e-17	3013110	primary	-
rs902712	3	70033238	A	G	0.7314	0.010805	0.00118054	5.549e-20	0.00836717	0.00120662	4.08046e-12	3037430	primary	-
rs1522341	3	70348079	T	C	0.2682	-0.00555067	0.0011811	2.608e-06	-0.00685926	0.00119464	9.37429e-09	3037480	primary	-
rs12494424	3	70520917	C	G	0.0403	-0.0222739	0.00267921	9.309e-17	-0.0167873	0.00273123	7.92598e-10	2995550	primary	-
rs56090516	3	70543128	T	C	0.6681	-0.010197	0.00111119	4.454e-20	-0.0120157	0.0011314	2.39954e-26	3037410	primary	-
rs3846031	3	71014581	T	G	0.6777	-0.00911409	0.00112192	4.514e-16	-0.00936017	0.00113445	1.57239e-16	3024890	primary	-
rs35540156	3	71522178	A	G	0.5223	-0.0163538	0.00104755	6.101e-55	-0.0178854	0.00105328	1.14142e-64	3037260	primary	-
rs6798993	3	72161623	T	G	0.5234	0.00458967	0.00104766	1.183e-05	0.00612489	0.001054	6.20628e-09	3037460	primary	-
rs11709621	3	72344601	T	C	0.2031	-0.00957356	0.00130063	1.827e-13	-0.0124021	0.00130852	2.59343e-21	3037470	primary	-
rs35938805	3	73044493	T	C	0.6181	-0.00806412	0.0011395	1.478e-12	-0.00947718	0.00114591	1.33478e-16	2713290	primary	-
rs35319165	3	74251969	A	C	0.8592	0.0069367	0.00150483	4.036e-06	0.00939399	0.00151367	5.43174e-10	3035750	primary	-
rs11918452	3	74882285	A	G	0.8243	-0.0102793	0.00137779	8.589e-14	-0.0113773	0.0014072	6.21404e-16	3024890	primary	-
rs9859719	3	75039122	A	G	0.2223	-0.0112818	0.00126106	3.673e-19	-0.011838	0.001295	6.16858e-20	3024870	primary	-
rs2324471	3	76115894	T	G	0.405	-0.00515238	0.00106592	1.343e-06	-0.00603744	0.00107384	1.88449e-08	3037500	primary	-
rs34587302	3	76301993	A	G	0.4555	0.00568271	0.00105574	7.332e-08	0.00954909	0.00107364	5.88611e-19	3008410	primary	-
rs267152	3	76857965	A	C	0.8618	-0.00894591	0.00152814	4.79e-09	-0.0112633	0.00154131	2.7189e-13	2990170	primary	-
rs5009152	3	77000266	A	G	0.4143	-0.00599358	0.00106443	1.794e-08	-0.00816426	0.00107614	3.28294e-14	3024910	primary	-
rs13073489	3	77257303	A	G	0.7401	-0.00945967	0.00119351	2.271e-15	-0.0109822	0.00120555	8.25994e-20	3035170	primary	-
rs9836455	3	77713882	C	G	0.6349	-0.00620564	0.00108712	1.142e-08	-0.00703437	0.00109658	1.40962e-10	3035740	primary	-
rs17835368	3	78444548	A	C	0.3344	0.00973189	0.00111585	2.748e-18	0.00884746	0.00112508	3.72553e-15	3000810	primary	-
rs7644615	3	79580821	A	C	0.3976	-0.00797427	0.00106917	8.744e-14	-0.00627919	0.00108089	6.27405e-09	3037440	primary	-
rs73126025	3	81260636	A	G	0.1316	-0.008072	0.0015487	1.869e-07	-0.0098027	0.00156256	3.53049e-10	3034080	primary	-
rs11711322	3	82554634	T	C	0.5957	-0.0108475	0.00106622	2.588e-24	-0.00701073	0.00124496	1.78859e-08	3037400	secondary	N/A
rs13097360	3	82616037	T	G	0.276	-0.0100157	0.00117088	1.185e-17	-0.00884661	0.00137694	1.32012e-10	3035700	primary	rs11711322
rs9871316	3	83152948	A	G	0.4577	0.00662971	0.00105027	2.749e-10	0.00936147	0.00106932	2.04848e-18	3037480	primary	-
rs57319644	3	84664410	A	G	0.4181	0.00944124	0.00106084	5.585e-19	0.0101521	0.00108412	7.64796e-21	3037400	primary	-
rs67379620	3	85393911	T	C	0.14	0.00328513	0.00151694	0.03031	-0.0103611	0.00170686	1.27703e-09	3001770	secondary	N/A
rs74664784	3	85475292	T	C	0.4365	-0.00842088	0.00121985	5.094e-12	-0.0107711	0.00122654	1.61064e-18	2272170	primary	-
rs66568921	3	85672018	T	G	0.647	-0.0155613	0.00110156	2.594e-45	-0.0180178	0.00124214	1.12016e-47	3000660	primary	rs67379620
rs9847867	3	86269515	A	G	0.1062	-0.0138008	0.00169836	4.444e-16	-0.0125166	0.00172758	4.31947e-13	3037440	primary	-
rs1492014	3	94071481	T	C	0.5767	0.00728542	0.00105965	6.188e-12	0.00789879	0.00106655	1.30248e-13	3033970	primary	-
rs4857303	3	97676153	C	G	0.504	0.00522636	0.00105368	7.052e-07	0.00647776	0.00106086	1.02062e-09	2996460	primary	-
rs1144127	3	100482076	A	G	0.4486	-0.00873847	0.00105238	1.007e-16	-0.00990258	0.00106053	9.87598e-21	3035710	primary	-
rs72960180	3	103396334	A	G	0.2376	-0.01287	0.00122941	1.204e-25	-0.0140278	0.00123976	1.10713e-29	3037400	primary	-
rs2961221	3	104231441	A	G	0.4059	0.00625493	0.00106564	4.358e-09	0.00915072	0.00107817	2.11589e-17	3036940	primary	-
rs9862599	3	104864331	T	G	0.8844	0.0063867	0.00164212	0.0001005	0.0120437	0.00165848	3.81672e-13	3016630	primary	-
rs7431531	3	105198374	T	C	0.6791	-0.0104763	0.00112088	9.096e-21	-0.013921	0.00112975	6.88104e-35	3037430	primary	-
rs9809578	3	106091984	A	G	0.4423	0.00766058	0.00105384	3.622e-13	0.00908526	0.00106179	1.16255e-17	3035750	primary	-
rs62261974	3	107296969	A	G	0.8218	0.00952064	0.00136734	3.341e-12	0.00962543	0.00137899	2.95048e-12	3037440	primary	-
rs115876159	3	107307336	C	G	0.0087	-0.0209384	0.00571756	0.0002503	-0.0378046	0.00576856	5.61821e-11	2949810	primary	-
rs765091	3	107785611	C	G	0.4838	-0.0081276	0.00104706	8.325e-15	-0.0106091	0.00109229	2.66163e-22	3037420	primary	-
rs75965832	3	107987349	T	C	0.0621	-0.0101006	0.00217473	3.413e-06	-0.0169762	0.00224544	4.02156e-14	3019110	primary	-
rs7632819	3	108071811	A	G	0.755	-0.0130068	0.00121662	1.126e-26	-0.0135561	0.00124166	9.48633e-28	3037400	primary	-
rs2669890	3	114333798	A	T	0.2176	0.00934719	0.00126814	1.695e-13	0.0118719	0.0012936	4.41408e-20	3037460	primary	-
rs143396396	3	115003471	A	G	0.0139	-0.0100451	0.00451712	0.02616	-0.0279286	0.00460785	1.35205e-09	2973590	primary	-
rs138657373	3	115126260	T	C	0.0055	-0.0264992	0.00722228	0.0002437	-0.0516109	0.00727284	1.28063e-12	2914900	primary	-
rs112842843	3	115332805	T	C	0.2196	0.00646226	0.00127827	4.291e-07	0.00766465	0.001287	2.59405e-09	2969910	primary	-
rs11719629	3	115951432	T	C	0.1751	0.00374748	0.00137773	0.006533	0.00877334	0.00138634	2.47699e-10	3033360	primary	-
rs7430651	3	116582186	T	C	0.2866	-0.0112607	0.0011572	2.217e-22	-0.0120455	0.00116621	5.22361e-25	3037400	primary	-
rs4855928	3	116898327	T	G	0.5176	0.00641434	0.00105665	1.277e-09	0.0084237	0.00106397	2.42824e-15	2983130	primary	-
rs13077567	3	117174468	A	G	0.6801	0.00762633	0.00112214	1.075e-11	0.0078935	0.00113368	3.3372e-12	3035660	primary	-
rs1910038	3	117307834	A	C	0.4281	-0.00647227	0.00105781	9.451e-10	-0.00679082	0.00106531	1.83528e-10	3035670	primary	-
rs6783146	3	117628528	T	G	0.2994	0.0051484	0.00114283	6.637e-06	0.00705571	0.00115184	9.03534e-10	3035660	primary	-
rs13091704	3	118419383	A	C	0.2491	-0.0113525	0.00121022	6.57e-21	-0.0139031	0.0012181	3.57108e-30	3035600	primary	-
rs71329247	3	121681523	T	C	0.2621	0.00583879	0.00119017	9.318e-07	0.00834665	0.00121791	7.21792e-12	3035670	primary	-
rs6438720	3	122017232	A	C	0.3848	-0.00232954	0.00107607	0.03037	-0.00680754	0.00116984	5.913e-09	3033950	secondary	N/A
rs4634051	3	122180728	A	G	0.3041	0.00702762	0.00113777	6.554e-10	0.0104115	0.00122984	2.54532e-17	3035730	primary	rs6438720
rs9823891	3	123734690	A	G	0.2836	-0.0115053	0.00116097	3.755e-23	-0.013343	0.00116742	2.97686e-30	3036850	primary	-
rs2333218	3	125127132	T	C	0.5362	-0.00484102	0.00105143	4.141e-06	-0.00657515	0.00105931	5.40079e-10	3024960	primary	-
rs61664009	3	126901070	A	G	0.7742	0.00952906	0.00125148	2.646e-14	0.00895514	0.00128676	3.41612e-12	3037440	primary	-
rs6785699	3	127062401	A	G	0.2003	0.0105113	0.00130777	9.162e-16	0.00951805	0.00135093	1.84756e-12	3035720	primary	-
rs62262312	3	127145909	C	G	0.162	0.0188859	0.00142015	2.359e-40	0.0195144	0.00144125	9.09005e-42	3037300	primary	-
rs62265565	3	129441539	T	G	0.9361	-0.0135424	0.00214064	2.507e-10	-0.0152432	0.00215565	1.53495e-12	3034070	primary	-
rs3773814	3	130715748	A	C	0.8413	0.00695048	0.00144046	1.399e-06	0.0088243	0.00145109	1.19322e-09	3001980	primary	-
rs16837395	3	131378324	C	G	0.4256	-0.00816063	0.00105829	1.243e-14	-0.00842149	0.00107892	5.92622e-15	3037440	primary	-
rs7617481	3	131706617	C	G	0.5412	-0.0083253	0.00105008	2.22e-15	-0.00913677	0.00107021	1.37275e-17	3037430	primary	-
rs905993	3	131966747	C	G	0.3892	-0.00961692	0.00107319	3.21e-19	-0.00883647	0.0010816	3.08843e-16	3037420	primary	-
rs9883745	3	132232323	A	G	0.3362	-0.0059354	0.00110763	8.394e-08	-0.00747787	0.00111498	1.9904e-11	3037470	primary	-
rs998591	3	135103031	T	C	0.2773	-0.00618007	0.00116885	1.239e-07	-0.00864899	0.0011754	1.86239e-13	3037470	primary	-
rs6772753	3	137318965	A	G	0.5431	0.0074003	0.00105042	1.855e-12	0.00925426	0.00105663	1.98295e-18	3037440	primary	-
rs1947555	3	137413903	T	C	0.0837	-0.0114048	0.0018896	1.582e-09	-0.0135517	0.00189991	9.83541e-13	3036920	primary	-
rs2071387	3	139257603	A	G	0.8179	0.00901585	0.00135584	2.937e-11	0.010015	0.00136348	2.05421e-13	3037440	primary	-
rs6807857	3	139557781	A	G	0.4471	0.00286342	0.00105241	0.006517	0.00620178	0.00107043	6.88422e-09	3037520	primary	-
rs7641534	3	139700752	T	C	0.4567	-0.00792346	0.00105045	4.604e-14	-0.00947272	0.00106922	8.03841e-19	3037470	primary	-
rs7650602	3	141147414	T	C	0.5651	-0.00998411	0.00105579	3.194e-21	-0.0107167	0.00106266	6.45109e-24	3035700	primary	-
rs2862130	3	141645533	A	G	0.476	-0.00716906	0.00104781	7.832e-12	-0.00810977	0.00105439	1.45474e-14	3036900	primary	-
rs2119380	3	143237653	T	G	0.5179	0.00393147	0.0010476	0.0001746	0.00638453	0.00105467	1.41666e-09	3035040	primary	-
rs6788064	3	143476411	A	G	0.4898	-0.00697897	0.00104745	2.692e-11	-0.00772296	0.00105357	2.29679e-13	3033260	primary	-
rs34743418	3	143657807	T	C	0.4367	-0.00998711	0.00106142	5.014e-21	-0.0130841	0.00106909	1.93441e-34	3000760	primary	-
rs34620457	3	145133629	A	G	0.2479	0.00707062	0.00121181	5.388e-09	0.00767836	0.00121795	2.89404e-10	3037490	primary	-
rs73153727	3	147652324	T	C	0.0184	-0.0238571	0.00393405	1.323e-09	-0.0287574	0.00395308	3.47226e-13	2975110	primary	-
rs12054166	3	150093445	C	G	0.7352	0.00730381	0.00118591	7.324e-10	0.00885232	0.00119123	1.07591e-13	3037450	primary	-
rs66523149	3	152909603	T	C	0.6817	-0.00680623	0.00112393	1.4e-09	-0.00675165	0.00112898	2.22691e-09	3034080	primary	-
rs80104521	3	153916205	A	C	0.7876	-0.00865391	0.00127933	1.34e-11	-0.00961459	0.00128648	7.80458e-14	3037450	primary	-
rs10936002	3	155129439	T	C	0.3637	0.00693962	0.00108801	1.787e-10	0.0114265	0.00120078	1.80177e-21	3035740	primary	rs6805849
rs6805849	3	155345186	A	G	0.1822	-0.00235964	0.00135555	0.08174	-0.0100832	0.00149685	1.62489e-11	3037480	secondary	N/A
rs2639655	3	158385966	C	G	0.8065	0.0092191	0.00132565	3.537e-12	0.00945309	0.00133137	1.24528e-12	3032430	primary	-
rs1109156	3	159572120	T	C	0.208	0.00822664	0.0012901	1.813e-10	0.0100426	0.00129885	1.05944e-14	3033190	primary	-
rs60028768	3	160318999	A	G	0.3451	0.00602519	0.00110097	4.44e-08	0.00725885	0.00111027	6.23863e-11	3035750	primary	-
rs981949	3	161196597	A	C	0.675	0.00932843	0.00111717	6.82e-17	0.0104365	0.00112458	1.68928e-20	3037420	primary	-
rs9881048	3	165506252	A	C	0.194	-0.0118362	0.00132326	3.721e-19	-0.0164395	0.00133999	1.33927e-34	3037400	primary	-
rs9863879	3	166117342	T	C	0.1525	0.00803062	0.00145607	3.487e-08	0.00853465	0.00147027	6.44355e-09	3035030	primary	-
rs77566578	3	167118004	T	C	0.8737	0.00860761	0.00157889	4.996e-08	0.0100956	0.00158756	2.02827e-10	3023200	primary	-
rs1426805	3	168167872	A	G	0.1487	0.00969394	0.00147067	4.363e-11	0.0107271	0.00147594	3.6493e-13	3037460	primary	-
rs7643249	3	169813340	T	C	0.4272	0.00630897	0.00105808	2.486e-09	0.00707933	0.001066	3.1148e-11	3035740	primary	-
rs5396	3	170744815	T	C	0.7158	0.00726311	0.00116045	3.874e-10	0.00735508	0.00116999	3.24798e-10	3035760	primary	-
rs6779981	3	171054056	T	C	0.5966	0.00675512	0.0010666	2.394e-10	0.00848305	0.00107175	2.46916e-15	3037480	primary	-
rs1523341	3	173228908	T	G	0.4713	0.00547437	0.00104907	1.803e-07	0.00660852	0.00105238	3.39408e-10	3032640	primary	-
rs4894651	3	173912821	T	C	0.4397	0.00914679	0.0010542	4.094e-18	0.00925021	0.00105882	2.40876e-18	3037440	primary	-
rs6782698	3	175673379	A	G	0.7537	0.0138302	0.00121445	4.805e-30	0.0138895	0.00121823	4.11396e-30	3037390	primary	-
rs9857331	3	177191935	A	G	0.7294	-0.00812135	0.00117778	5.369e-12	-0.00958283	0.00118287	5.43666e-16	3037470	primary	-
[truncated: 999 more rows]

## Sheet: 3. C+T and SBayesR PGI
Supplementary Table 3. Predictive power of EduYears PGIs made using clumping and thresholding (C+T; with different P value thresholds) and SBayesR methodologies
[truncated: 9 more rows]

[truncated: 27 more sheets: 4. Prediction in AH, HRS, WLS, 5. EUR->AFR RA, 6. Prediction of diseases, 7. PGI decile odds ratio , 8. Prediction of diseases (ORs), 9. Descriptives -within-family , 10. EA PGI decomposition, 11. Height PGI decomposition, 12. BMI PGI decomposition, 13. Cog Perf PGI decomposition, 14. Mate-Pair PGI Analysis, 15. Descriptives - GWAS, 16. SNP filtering, 17. UKB X Chr analyses, 18. Variance decomp, 19. Dominance GWAS replication, 20. Inbreeding depression, 21. Prediction AFR and EUR, 22. Sumstats for disease PGI, 23. Disease variables constr'n …]
